# Supplementary material for: The Integration of the Metabolome and Transcriptome for Dendrobium nobile Lindl. in Response to Methyl Jasmonate
Source: Molecules. 2023 Dec 1;28(23):7892. doi: 10.3390/molecules28237892 (PMC10707931; doi:10.3390/molecules28237892)
Supplement: Supplementary file 1 [file molecules-28-07892-s001.zip]

Archive with 3 entries (3 files):
- Supplement Information.pdf
- Table S2. Expression profiles of 238 TFs were corrected with those of structual genes in sesquiterpenoid and triterpenoid biosynthesis.xlsx
- Table S3. Expression profiles of 313 TFs were corrected with those of structual genes in  polysaccharides biosynthesis.xlsx
