# Supplementary material for: The Integration of the Metabolome and Transcriptome for Dendrobium nobile Lindl. in Response to Methyl Jasmonate
Source: Molecules. 2023 Dec 1;28(23):7892. doi: 10.3390/molecules28237892 (PMC10707931; doi:10.3390/molecules28237892)
Supplement: Supplementary file 1 [file molecules-28-07892-s001.zip › Table S2. Expression profiles of 238 TFs were corrected with those of structual genes in sesquiterpenoid and triterpenoid biosynthesis.xlsx]

## Sheet: Sheet1
S2 Table. Expression profiles of 238 TFs were corrected with those of structual genes in sesquiterpenoid and triterpenoid biosynthesis.
Transcript ID	NR_annotation	KEGG_annotation	GO_annotation	TF Name	Pearson correlation coefficient（r）												Number of co-expression structural genes
					gene-LOC110095241	gene-LOC110106311	gene-LOC110109752	gene-LOC110115088	gene-LOC110094034	gene-LOC110109817	gene-LOC114579792	gene-LOC110098584	gene-LOC110098562	gene-LOC110105573	gene-LOC110111494	gene-LOC110110315
gene-LOC110095102	B3 domain-containing protein Os03g0212300-like isoform X1 [Dendrobium catenatum]	--	GO:0005634,nucleus; GO:0003677,DNA binding; GO:0006355,regulation of transcription, DNA-templated; GO:0006351,transcription, DNA-templated	B3	-0.302973	-0.209346	-0.399592	-0.565992	-0.266896	-0.800548	-0.389904	-0.955429	0.964424	0.96099	-0.421402	-0.394303	4
gene-LOC110104566	probable WRKY transcription factor 70 [Dendrobium catenatum]	K13459 disease resistance protein RPS2 | (RefSeq) disease resistance protein At4g27190-like isoform X1 (A)	GO:0005634,nucleus; GO:0003700,DNA-binding transcription factor activity; GO:0043565,sequence-specific DNA binding; GO:0042742,defense response to bacterium; GO:0050832,defense response to fungus; GO:0009864,induced systemic resistance, jasmonic acid mediated signaling pathway; GO:1900056,negative regulation of leaf senescence; GO:0045892,negative regulation of transcription, DNA-templated; GO:00…	WRKY	-0.431091	0.682426	0.81971	0.107137	0.841831	0.271252	0.810676	0.416935	-0.6667	-0.646005	0.212734	0.819571	4
gene-LOC110104863	protein ODORANT1-like [Dendrobium catenatum]	K09422 transcription factor MYB, plant | (RefSeq) protein ODORANT1-like (A)	GO:0005634,nucleus; GO:0003677,DNA binding; GO:0006355,regulation of transcription, DNA-templated; GO:0006351,transcription, DNA-templated	MYB	-0.0361771	-0.552659	-0.642306	-0.52874	-0.472376	-0.425616	-0.627624	-0.815657	0.84375	0.830417	-0.845033	-0.636708	4
gene-LOC110105798	NAC transcription factor 29-like [Dendrobium catenatum]	K00521 ferric-chelate reductase [EC:1.16.1.7] | (RefSeq) ferric reduction oxidase 7, chloroplastic-like (A)	GO:0005634,nucleus; GO:0003677,DNA binding; GO:0003700,DNA-binding transcription factor activity; GO:0009793,embryo development ending in seed dormancy; GO:0009908,flower development; GO:0009835,fruit ripening; GO:0010150,leaf senescence; GO:0009825,multidimensional cell growth; GO:0006351,transcription, DNA-templated	NAC	-0.718962	0.911196	0.820896	-0.162854	0.770921	-0.153985	0.809764	0.183498	-0.467845	-0.47242	0.575834	0.837379	4
gene-LOC110108340	ethylene-responsive transcription factor 2-like [Dendrobium catenatum]	K09286 EREBP-like factor | (RefSeq) ethylene-responsive transcription factor 2-like (A)	GO:0005634,nucleus; GO:0003677,DNA binding; GO:0003700,DNA-binding transcription factor activity; GO:0006952,defense response; GO:0009873,ethylene-activated signaling pathway; GO:0009835,fruit ripening; GO:0006351,transcription, DNA-templated	ERF1	-0.408369	0.71371	0.822219	0.183296	0.892292	0.230298	0.811048	0.417594	-0.647563	-0.621187	0.277101	0.817271	4
gene-LOC110094944	GATA transcription factor 8-like, partial [Dendrobium catenatum]	K21630 GATA-type zinc finger protein 1 | (RefSeq) GATA transcription factor 5-like isoform X1 (A)	GO:0005634,nucleus; GO:0005667,transcription factor complex; GO:0003682,chromatin binding; GO:0003700,DNA-binding transcription factor activity; GO:0000977,RNA polymerase II regulatory region sequence-specific DNA binding; GO:0001085,RNA polymerase II transcription factor binding; GO:0001228,DNA-binding transcription activator activity, RNA polymerase II-specific; GO:0008270,zinc ion binding; GO:…	GATA	-0.275285	-0.199943	-0.517124	-0.549865	-0.297669	-0.845774	-0.5103	-0.957289	0.975545	0.959856	-0.358377	-0.510094	3
gene-LOC110095040	zinc finger protein ZAT11-like [Dendrobium catenatum]	K14841 ribosome biogenesis protein NSA1 | (RefSeq) WD repeat-containing protein DDB_G0290555 (A)	GO:0005634,nucleus; GO:0003700,DNA-binding transcription factor activity; GO:0046872,metal ion binding; GO:0003676,nucleic acid binding; GO:0071289,cellular response to nickel ion; GO:2000280,regulation of root development; GO:0006355,regulation of transcription, DNA-templated; GO:0010200,response to chitin; GO:0006351,transcription, DNA-templated	ZAT11	0.12054	0.13993	0.489798	0.312816	0.336457	0.802045	0.488042	0.743035	-0.844411	-0.830865	-0.0268747	0.487503	3
gene-LOC110097094	uncharacterized protein LOC110097094 [Dendrobium catenatum]	K03539 ribonuclease P/MRP protein subunit RPP1 [EC:3.1.26.5] | (RefSeq) uncharacterized LOC105046161 (A)	GO:0005634,nucleus; GO:0000160,phosphorelay signal transduction system; GO:0006355,regulation of transcription, DNA-templated; GO:0048511,rhythmic process; GO:0006351,transcription, DNA-templated	PRR73	-0.209061	-0.27735	-0.331963	-0.441598	-0.211965	-0.68885	-0.320922	-0.899345	0.936939	0.954225	-0.51968	-0.336652	3
gene-LOC110097471	transcription factor MYBS1-like, partial [Dendrobium catenatum]	K08869 aarF domain-containing kinase | (RefSeq) predicted protein (A)	GO:0005737,cytoplasm; GO:0005634,nucleus; GO:0003677,DNA binding; GO:0003700,DNA-binding transcription factor activity; GO:0042803,protein homodimerization activity; GO:0045893,positive regulation of transcription, DNA-templated; GO:0009733,response to auxin; GO:0046686,response to cadmium ion; GO:0009739,response to gibberellin; GO:0009753,response to jasmonic acid; GO:0009751,response to salicy…	MYB	-0.847716	0.887415	0.549299	-0.332788	0.83179	-0.479146	0.536534	-0.207558	-0.113641	-0.128116	0.300222	0.564445	3
gene-LOC110097687	basic helix-loop-helix protein A [Dendrobium catenatum]	K13422 transcription factor MYC2 | (RefSeq) transcription factor MYC4 (A)	GO:0005634,nucleus; GO:0046983,protein dimerization activity; GO:0009813,flavonoid biosynthetic process; GO:0006355,regulation of transcription, DNA-templated; GO:0006351,transcription, DNA-templated	MYC2	-0.131781	0.338083	0.865862	0.115687	0.241266	0.574089	0.869355	0.678342	-0.777416	-0.753578	0.419151	0.875264	3
gene-LOC110098429	protein PLASTID TRANSCRIPTIONALLY ACTIVE 14 [Dendrobium catenatum]	--	GO:0009507,chloroplast; GO:0009534,chloroplast thylakoid; GO:0009295,nucleoid; GO:0009508,plastid chromosome; GO:0000427,plastid-encoded plastid RNA polymerase complex; GO:0016279,protein-lysine N-methyltransferase activity; GO:0009658,chloroplast organization; GO:0018026,peptidyl-lysine monomethylation; GO:0006355,regulation of transcription, DNA-templated; GO:0009416,response to light stimulus;…	PEP	0.307572	0.263763	0.377975	0.664255	0.42952	0.758345	0.364327	0.927752	-0.942349	-0.931667	0.378801	0.364364	3
gene-LOC110099922	zinc finger protein STAR3-like [Dendrobium catenatum]	K12309 beta-galactosidase [EC:3.2.1.23] | (Kazusa) Lj3g3v0323160.1; - (A)	GO:0005634,nucleus; GO:0003700,DNA-binding transcription factor activity; GO:0046872,metal ion binding; GO:0003676,nucleic acid binding; GO:0006355,regulation of transcription, DNA-templated; GO:0010447,response to acidic pH; GO:0010044,response to aluminum ion; GO:0010200,response to chitin; GO:0006351,transcription, DNA-templated	Zinc finger protein STOP2	-0.519198	0.623444	0.803131	-0.19358	0.279296	-0.117813	0.802394	0.199656	-0.336362	-0.330768	0.735605	0.82317	3
gene-LOC110100421	NAC domain-containing protein 43-like [Dendrobium catenatum]	K00521 ferric-chelate reductase [EC:1.16.1.7] | (RefSeq) ferric reduction oxidase 7, chloroplastic-like (A)	GO:0005634,nucleus; GO:0003677,DNA binding; GO:0003700,DNA-binding transcription factor activity; GO:0010047,fruit dehiscence; GO:0009834,plant-type secondary cell wall biogenesis; GO:0045893,positive regulation of transcription, DNA-templated; GO:0006351,transcription, DNA-templated	NAC	-0.349798	-0.126531	-0.480101	-0.541705	-0.0636721	-0.783892	-0.47564	-0.959567	0.902255	0.888861	-0.568022	-0.476579	3
gene-LOC110104876	ethylene-responsive transcription factor 1B-like [Dendrobium catenatum]	K14516 ethylene-responsive transcription factor 1 | (RefSeq) ethylene-responsive transcription factor 1B-like (A)	GO:0005634,nucleus; GO:0003677,DNA binding; GO:0003700,DNA-binding transcription factor activity; GO:0006952,defense response; GO:0009873,ethylene-activated signaling pathway; GO:0009867,jasmonic acid mediated signaling pathway; GO:0006351,transcription, DNA-templated	EREBP	-0.380996	0.770556	0.9096	0.19831	0.693179	0.184647	0.898686	0.537868	-0.703865	-0.684033	0.716333	0.912368	3
gene-LOC110106931	zinc finger CCCH domain-containing protein 9-like isoform X1 [Dendrobium catenatum]	K18753 butyrate response factor | (RefSeq) zinc finger CCCH domain-containing protein 9-like isoform X1 (A)	GO:0005829,cytosol; GO:0003677,DNA binding; GO:0046872,metal ion binding; GO:0003730,mRNA 3'-UTR binding; GO:0061158,3'-UTR-mediated mRNA destabilization	Zinc finger CCCH	-0.610759	0.13572	-0.444415	-0.780246	-0.0736044	-0.949367	-0.443688	-0.963818	0.813696	0.760501	-0.256762	-0.418453	3
gene-LOC110107140	Myb family transcription factor APL [Dendrobium catenatum]	K12741 heterogeneous nuclear ribonucleoprotein A1/A3 | (RefSeq) RNA-binding protein Musashi homolog 2 (A)	GO:0005634,nucleus; GO:0003677,DNA binding; GO:0003700,DNA-binding transcription factor activity; GO:0006351,transcription, DNA-templated	MYB	0.803047	-0.379012	-0.00756969	0.744882	-0.280466	0.840342	-0.00835719	0.840445	-0.600865	-0.575029	0.23188	-0.0290427	3
gene-LOC110107145	homeobox protein knotted-1-like 2 isoform X1 [Dendrobium catenatum]	--	GO:0005634,nucleus; GO:0043565,sequence-specific DNA binding; GO:0006355,regulation of transcription, DNA-templated	KNAP2	-0.128954	-0.484239	-0.556124	-0.624006	-0.580595	-0.603487	-0.539734	-0.892221	0.945238	0.931676	-0.592259	-0.544612	3
gene-LOC110107198	homeobox-leucine zipper protein HOX19-like [Dendrobium catenatum]	K09338 homeobox-leucine zipper protein | (RefSeq) homeobox-leucine zipper protein HOX19-like (A)	GO:0005634,nucleus; GO:0003700,DNA-binding transcription factor activity; GO:0043565,sequence-specific DNA binding; GO:0006351,transcription, DNA-templated	HD-ZIP	-0.811844	0.977088	0.608066	-0.248843	0.844779	-0.357436	0.591976	0.00334781	-0.329533	-0.354494	0.507432	0.627324	3
gene-LOC110107212	protein TIFY 10c-like [Dendrobium catenatum]	K13464 jasmonate ZIM domain-containing protein | (RefSeq) protein TIFY 10c-like (A)	GO:0005829,cytosol; GO:0005634,nucleus; GO:0003714,transcription corepressor activity; GO:0006952,defense response; GO:1903507,negative regulation of nucleic acid-templated transcription; GO:0031347,regulation of defense response; GO:2000022,regulation of jasmonic acid mediated signaling pathway; GO:0006355,regulation of transcription, DNA-templated; GO:0009611,response to wounding; GO:0006351,tr…	Jasmonate ZIM	-0.335284	0.575036	0.877425	0.152462	0.74081	0.38894	0.872329	0.489915	-0.69819	-0.665818	0.194287	0.87488	3
gene-LOC110107876	NAC transcription factor 29 [Dendrobium catenatum]	K00521 ferric-chelate reductase [EC:1.16.1.7] | (RefSeq) ferric reduction oxidase 7, chloroplastic-like (A)	GO:0005634,nucleus; GO:0003677,DNA binding; GO:0003700,DNA-binding transcription factor activity; GO:0009793,embryo development ending in seed dormancy; GO:0009908,flower development; GO:0009835,fruit ripening; GO:0010150,leaf senescence; GO:0009825,multidimensional cell growth; GO:0006351,transcription, DNA-templated	NAC	-0.493871	0.628787	0.90381	-0.00230498	0.749484	0.155575	0.900468	0.268396	-0.495529	-0.460519	0.192509	0.903774	3
gene-LOC110108135	protein TIFY 10a-like [Dendrobium catenatum]	K13464 jasmonate ZIM domain-containing protein | (RefSeq) protein TIFY 10a-like (A)	GO:0005634,nucleus; GO:0003714,transcription corepressor activity; GO:1903507,negative regulation of nucleic acid-templated transcription; GO:0031347,regulation of defense response; GO:2000022,regulation of jasmonic acid mediated signaling pathway; GO:0006355,regulation of transcription, DNA-templated; GO:0009611,response to wounding; GO:0006351,transcription, DNA-templated	Jasmonate ZIM	0.618669	-0.0314529	0.404077	0.897733	0.185242	0.82321	0.39738	0.946252	-0.774773	-0.720084	0.413133	0.371796	3
gene-LOC110108187	ethylene-responsive transcription factor 1-like [Dendrobium catenatum]	K09286 EREBP-like factor | (RefSeq) ethylene-responsive transcription factor 1-like (A)	GO:0005634,nucleus; GO:0003677,DNA binding; GO:0003700,DNA-binding transcription factor activity; GO:0006952,defense response; GO:0006351,transcription, DNA-templated	EREBP-1	-0.918481	0.555069	0.0586314	-0.880768	0.150015	-0.848377	0.0570901	-0.68217	0.401756	0.339117	0.163995	0.101602	3
gene-LOC110108200	scarecrow-like protein 8 [Dendrobium catenatum]	K14494 DELLA protein | (Kazusa) Lj6g3v0433880.1; - (A)	GO:0005737,cytoplasm; GO:0005634,nucleus; GO:0003700,DNA-binding transcription factor activity; GO:0043565,sequence-specific DNA binding; GO:0006355,regulation of transcription, DNA-templated; GO:0006351,transcription, DNA-templated	GRAS	0.885852	-0.864484	-0.493089	0.427189	-0.815157	0.437199	-0.481264	0.223537	0.139816	0.166469	-0.172434	-0.514097	3
gene-LOC110108687	homeobox protein knotted-1-like 4 [Dendrobium catenatum]	--	GO:0005634,nucleus; GO:0043565,sequence-specific DNA binding; GO:0006355,regulation of transcription, DNA-templated	KNAP2	-0.307033	-0.319225	-0.466397	-0.693297	-0.304984	-0.58732	-0.453034	-0.908394	0.846184	0.827621	-0.7482	-0.452924	3
gene-LOC110110639	B-box zinc finger protein 20-like [Dendrobium catenatum]	K12135 zinc finger protein CONSTANS | (RefSeq) zinc finger protein CONSTANS (A)	GO:0005634,nucleus; GO:0003700,DNA-binding transcription factor activity; GO:0043565,sequence-specific DNA binding; GO:0000989,NA; GO:0008270,zinc ion binding; GO:1900458,negative regulation of brassinosteroid mediated signaling pathway; GO:2000306,positive regulation of photomorphogenesis; GO:0006355,regulation of transcription, DNA-templated; GO:0009741,response to brassinosteroid; GO:0010200,r…	B-box	-0.823208	0.913829	0.634105	-0.285928	0.800964	-0.44331	0.621514	-0.120159	-0.178613	-0.189334	0.447424	0.649581	3
gene-LOC110111024	transcription factor MYB46-like [Dendrobium catenatum]	K09422 transcription factor MYB, plant | (RefSeq) transcription factor MYB46-like (A)	GO:0005634,nucleus; GO:0003700,DNA-binding transcription factor activity; GO:0000981,DNA-binding transcription factor activity, RNA polymerase II-specific; GO:0043565,sequence-specific DNA binding; GO:0001135,RNA polymerase II transcription regulator recruiting activity; GO:0044212,transcription regulatory region DNA binding; GO:0030154,cell differentiation; GO:0045893,positive regulation of tran…	MYB83	-0.46591	0.0163634	-0.477616	-0.601146	0.0491218	-0.82041	-0.477	-0.947007	0.823797	0.793976	-0.521715	-0.467755	3
gene-LOC110111459	NAC domain-containing protein 68-like [Dendrobium catenatum]	K00521 ferric-chelate reductase [EC:1.16.1.7] | (RefSeq) ferric reduction oxidase 7, chloroplastic-like (A)	GO:0005634,nucleus; GO:0003677,DNA binding; GO:0006355,regulation of transcription, DNA-templated; GO:0006351,transcription, DNA-templated	NAC	-0.347459	0.674501	0.936083	0.129407	0.533009	0.283185	0.929996	0.5869	-0.741048	-0.723557	0.695498	0.944722	3
gene-LOC110113295	nuclear transcription factor Y subunit A-10-like isoform X1 [Dendrobium catenatum]	K08064 nuclear transcription factor Y, alpha | (RefSeq) nuclear transcription factor Y subunit A-10-like isoform X1 (A)	GO:0016602,CCAAT-binding factor complex; GO:0003677,DNA binding; GO:0003700,DNA-binding transcription factor activity; GO:0006351,transcription, DNA-templated	Nuclear transcription factor Y subunit A-10	-0.143375	-0.397642	-0.55708	-0.490062	-0.263784	-0.572781	-0.546303	-0.895474	0.900215	0.897011	-0.782004	-0.557573	3
gene-LOC110113595	transcription factor MYBS1-like [Dendrobium catenatum]	K00784 ribonuclease Z [EC:3.1.26.11] | (RefSeq) tRNase Z TRZ1 isoform X1 (A)	GO:0005737,cytoplasm; GO:0005634,nucleus; GO:0003677,DNA binding; GO:0003700,DNA-binding transcription factor activity; GO:0042803,protein homodimerization activity; GO:0045893,positive regulation of transcription, DNA-templated; GO:0009733,response to auxin; GO:0046686,response to cadmium ion; GO:0009739,response to gibberellin; GO:0009753,response to jasmonic acid; GO:0009751,response to salicy…	MYB	-0.816963	0.847376	0.462357	-0.30931	0.841234	-0.528571	0.448815	-0.276443	-0.0305754	-0.0430697	0.228766	0.473489	3
gene-LOC110113656	ethylene-responsive transcription factor 1-like isoform X1 [Dendrobium catenatum]	K09286 EREBP-like factor | (RefSeq) ethylene-responsive transcription factor 1-like isoform X1 (A)	GO:0005634,nucleus; GO:0003677,DNA binding; GO:0003700,DNA-binding transcription factor activity; GO:0006952,defense response; GO:0006351,transcription, DNA-templated	EREBP-1	-0.724477	0.607719	0.805837	-0.399407	0.47521	-0.250559	0.808793	-0.119341	-0.11346	-0.0962855	0.255979	0.82257	3
gene-LOC110116565	bZIP transcription factor 11-like [Dendrobium catenatum]	K09060 plant G-box-binding factor | (Kazusa) Lj4g3v1073610.1; - (A)	GO:0005634,nucleus; GO:0003700,DNA-binding transcription factor activity; GO:0046982,protein heterodimerization activity; GO:0043565,sequence-specific DNA binding; GO:0044212,transcription regulatory region DNA binding; GO:0009845,seed germination; GO:0006351,transcription, DNA-templated	bZIP	-0.417408	-0.0793986	-0.35241	-0.743985	-0.463052	-0.821782	-0.342812	-0.833694	0.81203	0.773248	-0.0500621	-0.324417	3
gene-LOC110116691	NAC domain-containing protein 43-like [Dendrobium catenatum]	K00521 ferric-chelate reductase [EC:1.16.1.7] | (RefSeq) ferric reduction oxidase 7, chloroplastic-like (A)	GO:0005634,nucleus; GO:0003677,DNA binding; GO:0003700,DNA-binding transcription factor activity; GO:0010047,fruit dehiscence; GO:0009834,plant-type secondary cell wall biogenesis; GO:0045893,positive regulation of transcription, DNA-templated; GO:0006351,transcription, DNA-templated	NAC	-0.289777	-0.164931	-0.230208	-0.417474	0.000536341	-0.639964	-0.221613	-0.861665	0.838012	0.859345	-0.595132	-0.237368	3
gene-LOC110092051	protein BZR1 homolog 2-like [Dendrobium catenatum]	K14503 brassinosteroid resistant 1/2 | (RefSeq) BES1/BZR1 homolog protein 2 (A)	GO:0003677,DNA binding; GO:0003700,DNA-binding transcription factor activity; GO:0009742,brassinosteroid mediated signaling pathway; GO:0040008,regulation of growth; GO:0006351,transcription, DNA-templated	BZR1	-0.540331	-0.0885026	-0.249863	-0.877497	-0.345263	-0.743324	-0.23618	-0.90021	0.795091	0.762661	-0.362081	-0.220241	2
gene-LOC110092244	probable transcription factor GLK1 [Dendrobium catenatum]	K14491 two-component response regulator ARR-B family | (RefSeq) two-component response regulator ORR23 (A)	GO:0005634,nucleus; GO:0003677,DNA binding; GO:1900056,negative regulation of leaf senescence; GO:0006355,regulation of transcription, DNA-templated; GO:0006351,transcription, DNA-templated	GLK1	0.961472	-0.890731	-0.436231	0.576737	-0.626452	0.624307	-0.425489	0.322036	0.0229941	0.0664769	-0.387629	-0.46836	2
gene-LOC110092326	transcription factor PCF2-like [Dendrobium catenatum]	K16221 transcription factor TCP21 (protein CCA1 HIKING EXPEDITION) | (RefSeq) transcription factor TCP21 (A)	GO:0005634,nucleus; GO:0003677,DNA binding; GO:0007275,multicellular organism development; GO:0006355,regulation of transcription, DNA-templated; GO:0006351,transcription, DNA-templated	PCF2	0.924781	-0.936505	-0.519064	0.474015	-0.747576	0.444861	-0.506298	0.151368	0.220449	0.261588	-0.365639	-0.548786	2
gene-LOC110092553	uncharacterized protein LOC110092553 [Dendrobium catenatum]	--	--	--	0.832497	-0.854385	-0.258689	0.455423	-0.526411	0.739705	-0.244014	0.339264	-0.0759196	-0.0277582	-0.572163	-0.286334	2
gene-LOC110093033	Nuclear transcription factor Y subunit C-3 [Dendrobium catenatum]	K08066 nuclear transcription factor Y, gamma | (RefSeq) nuclear transcription factor Y protein (A)	GO:0005634,nucleus; GO:0003677,DNA binding; GO:0003700,DNA-binding transcription factor activity; GO:0046982,protein heterodimerization activity; GO:0003712,transcription coregulator activity; GO:0009738,abscisic acid-activated signaling pathway; GO:0009740,gibberellic acid mediated signaling pathway; GO:0048574,long-day photoperiodism, flowering; GO:2000306,positive regulation of photomorphogene…	Nuclear transcription factor Y subunit C-3	0.711197	-0.326761	0.314737	0.738605	-0.115307	0.980128	0.318462	0.903406	-0.710824	-0.657822	0.11403	0.289083	2
gene-LOC110093171	uncharacterized protein LOC110093171 [Dendrobium catenatum]	--	--	Uncharacterized protein At3g50808;	-0.674151	0.942781	0.370728	-0.0868903	0.875784	-0.417173	0.348353	-0.0136972	-0.265755	-0.296399	0.515741	0.381457	2
gene-LOC110093322	homeobox-leucine zipper protein HOX6-like [Dendrobium catenatum]	K09338 homeobox-leucine zipper protein | (RefSeq) homeobox-leucine zipper protein HOX6-like (A)	GO:0005634,nucleus; GO:0003700,DNA-binding transcription factor activity; GO:0043565,sequence-specific DNA binding; GO:0006351,transcription, DNA-templated	HD-ZIP	-0.973655	0.88123	0.33881	-0.61972	0.614542	-0.651408	0.327074	-0.362297	0.00101764	-0.0531589	0.33294	0.373677	2
gene-LOC110093328	uncharacterized protein LOC110093328 [Dendrobium catenatum]	K15032 mTERF domain-containing protein, mitochondrial | (RefSeq) uncharacterized protein LOC110093328 (A)	--	--	0.953253	-0.6811	-0.209473	0.798922	-0.292482	0.801338	-0.205331	0.573627	-0.274287	-0.218498	-0.281532	-0.249966	2
gene-LOC110093756	axial regulator YABBY 1-like isoform X2 [Dendrobium catenatum]	--	GO:0005634,nucleus; GO:0046872,metal ion binding; GO:0030154,cell differentiation; GO:0007275,multicellular organism development	YABBY	0.948913	-0.811607	-0.353984	0.700432	-0.386062	0.646614	-0.346525	0.337317	-0.0140053	0.0458889	-0.468615	-0.396897	2
gene-LOC110094083	transcription factor HY5-like [Dendrobium catenatum]	K16241 transcription factor HY5 | (RefSeq) transcription factor HY5-like (A)	GO:0005634,nucleus; GO:0003700,DNA-binding transcription factor activity; GO:0000977,RNA polymerase II regulatory region sequence-specific DNA binding; GO:0009585,red, far-red light phototransduction; GO:0006355,regulation of transcription, DNA-templated; GO:0080167,response to karrikin; GO:0010224,response to UV-B; GO:0006351,transcription, DNA-templated	bZIP	0.935725	-0.861061	-0.308318	0.604064	-0.645712	0.471767	-0.295839	0.237614	0.162062	0.226583	-0.217368	-0.346112	2
gene-LOC110094085	transcription repressor OFP3-like [Dendrobium catenatum]	--	GO:0005634,nucleus; GO:0003677,DNA binding; GO:0045892,negative regulation of transcription, DNA-templated; GO:2000652,regulation of secondary cell wall biogenesis; GO:0006351,transcription, DNA-templated	OFP4	0.993279	-0.829548	-0.36215	0.714138	-0.519939	0.598269	-0.354102	0.356962	0.0165831	0.07485	-0.281932	-0.403001	2
gene-LOC110094802	putative GATA transcription factor 22 [Dendrobium catenatum]	K09184 GATA-binding protein, other eukaryote | (RefSeq) GATA transcription factor 8 (A)	GO:0005634,nucleus; GO:0005667,transcription factor complex; GO:0003682,chromatin binding; GO:0003700,DNA-binding transcription factor activity; GO:0000977,RNA polymerase II regulatory region sequence-specific DNA binding; GO:0001085,RNA polymerase II transcription factor binding; GO:0044212,transcription regulatory region DNA binding; GO:0001228,DNA-binding transcription activator activity, RNA …	GATA	0.988135	-0.718344	-0.31481	0.811068	-0.360717	0.674646	-0.311402	0.478671	-0.13678	-0.0811703	-0.230444	-0.357673	2
gene-LOC110094861	transcription factor bHLH30-like [Dendrobium catenatum]	K22484 transcriptional regulator CBF1 | (RefSeq) transcription factor bHLH106 (A)	GO:0005634,nucleus; GO:0003677,DNA binding; GO:0003700,DNA-binding transcription factor activity; GO:0046983,protein dimerization activity; GO:0006355,regulation of transcription, DNA-templated; GO:0006351,transcription, DNA-templated	bHLH 30/ EN 53	-0.913476	0.8554	0.405955	-0.59341	0.451159	-0.638985	0.396368	-0.280535	-0.0218192	-0.0732627	0.562558	0.443498	2
gene-LOC110094988	Heat stress transcription factor A-4b [Dendrobium catenatum]	K09419 heat shock transcription factor, other eukaryote | (RefSeq) heat stress transcription factor A-4b-like (A)	GO:0005737,cytoplasm; GO:0005634,nucleus; GO:0003700,DNA-binding transcription factor activity; GO:0043565,sequence-specific DNA binding; GO:0006351,transcription, DNA-templated	Heat stress transcription factor A-4b	0.932898	-0.805578	-0.359084	0.602851	-0.521368	0.749238	-0.35043	0.457222	-0.159784	-0.122284	-0.375458	-0.388527	2
gene-LOC110095032	transcription factor UNE10 isoform X1 [Dendrobium catenatum]	K12126 phytochrome-interacting factor 3 | (RefSeq) uncharacterized protein LOC112294434 isoform X1 (A)	GO:0005634,nucleus; GO:0003677,DNA binding; GO:0003700,DNA-binding transcription factor activity; GO:0046983,protein dimerization activity; GO:0010047,fruit dehiscence; GO:0006351,transcription, DNA-templated	bHLH 73	0.911798	-0.957052	-0.486054	0.450118	-0.753728	0.449012	-0.471549	0.127821	0.242415	0.288421	-0.41037	-0.516209	2
gene-LOC110095044	myb-related protein MYBAS1-like [Dendrobium catenatum]	K09422 transcription factor MYB, plant | (RefSeq) myb-related protein MYBAS1-like (A)	GO:0005634,nucleus; GO:0000981,DNA-binding transcription factor activity, RNA polymerase II-specific; GO:0043565,sequence-specific DNA binding; GO:0001135,RNA polymerase II transcription regulator recruiting activity; GO:0044212,transcription regulatory region DNA binding; GO:0030154,cell differentiation; GO:0006357,regulation of transcription by RNA polymerase II; GO:0006351,transcription, DNA-t…	MYBAS1	0.960011	-0.894737	-0.404042	0.561313	-0.681559	0.609762	-0.392107	0.327041	0.0327448	0.077397	-0.318214	-0.434599	2
gene-LOC110095283	transcription factor GHD7-like [Dendrobium catenatum]	K12135 zinc finger protein CONSTANS | (RefSeq) CONST-BR-1; zinc finger protein CONSTANS (A)	GO:0005634,nucleus; GO:0003677,DNA binding; GO:0009908,flower development; GO:0048579,negative regulation of long-day photoperiodism, flowering; GO:0006355,regulation of transcription, DNA-templated; GO:0006351,transcription, DNA-templated	GHD7	0.982	-0.854286	-0.329577	0.652888	-0.581517	0.678857	-0.319174	0.40656	-0.0499848	0.00290293	-0.305701	-0.364845	2
gene-LOC110096066	transcription factor PCL1-like isoform X3 [Dendrobium catenatum]	K03921 acyl-[acyl-carrier-protein] desaturase [EC:1.14.19.2 1.14.19.11 1.14.19.26] | (RefSeq) Acyl-[acyl-carrier-protein] desaturase 5, chloroplastic (A)	GO:0005634,nucleus; GO:0003677,DNA binding; GO:0003700,DNA-binding transcription factor activity; GO:0007623,circadian rhythm; GO:0042753,positive regulation of circadian rhythm; GO:0006351,transcription, DNA-templated	LUX	-0.860199	0.861478	0.374641	-0.467194	0.749787	-0.320847	0.360856	-0.107178	-0.290659	-0.34454	0.173426	0.405605	2
gene-LOC110096637	LOB domain-containing protein 40-like [Dendrobium catenatum]	K21994 LOB domain-containing protein 18 | (RefSeq) LOB domain-containing protein 30-like (A)	GO:0006355,regulation of transcription, DNA-templated	LOB	-0.912821	0.825605	0.225152	-0.537564	0.670876	-0.738567	0.21169	-0.474683	0.145634	0.10173	0.222613	0.249763	2
gene-LOC110096894	B3 domain-containing protein Os06g0194400 [Dendrobium catenatum]	--	GO:0005634,nucleus; GO:0003677,DNA binding; GO:0006355,regulation of transcription, DNA-templated; GO:0006351,transcription, DNA-templated	B3	-0.614168	0.165762	-0.444121	-0.731156	0.04956	-0.914263	-0.445457	-0.950193	0.7761	0.725748	-0.345118	-0.422208	2
gene-LOC110097011	protein REVEILLE 8-like isoform X1 [Dendrobium catenatum]	K12133 MYB-related transcription factor LHY | (RefSeq) protein CCA1 (A)	GO:0005634,nucleus; GO:0003677,DNA binding; GO:0003700,DNA-binding transcription factor activity; GO:0042752,regulation of circadian rhythm; GO:0009737,response to abscisic acid; GO:0046686,response to cadmium ion; GO:0009723,response to ethylene; GO:0009739,response to gibberellin; GO:0009753,response to jasmonic acid; GO:0009751,response to salicylic acid; GO:0009651,response to salt stress; GO…	REVEILLE	0.961253	-0.878881	-0.418723	0.583942	-0.616495	0.649712	-0.408195	0.351347	-0.0113795	0.0313949	-0.376117	-0.450333	2
gene-LOC110097135	BTB/POZ domain and ankyrin repeat-containing protein NPR5-like isoform X1 [Dendrobium catenatum]	K14508 regulatory protein NPR1 | (RefSeq) BTB/POZ domain and ankyrin repeat-containing protein NPR5-like isoform X1 (A)	GO:0005737,cytoplasm; GO:0005634,nucleus; GO:0019005,SCF ubiquitin ligase complex; GO:0031625,ubiquitin protein ligase binding; GO:0010434,bract formation; GO:0010582,floral meristem determinacy; GO:0010227,floral organ abscission; GO:0048439,flower morphogenesis; GO:0009864,induced systemic resistance, jasmonic acid mediated signaling pathway; GO:0010254,nectary development; GO:0009944,polarity …	NPR5	-0.851352	0.803596	0.33896	-0.60181	0.312576	-0.596101	0.329945	-0.219619	-0.0588926	-0.12132	0.640341	0.381503	2
gene-LOC110097322	bZIP transcription factor 11-like [Dendrobium catenatum]	K09060 plant G-box-binding factor | (RefSeq) bZIP transcription factor 16-like isoform X1 (A)	GO:0005634,nucleus; GO:0003700,DNA-binding transcription factor activity; GO:0046982,protein heterodimerization activity; GO:0043565,sequence-specific DNA binding; GO:0044212,transcription regulatory region DNA binding; GO:0009845,seed germination; GO:0006351,transcription, DNA-templated	HD-ZIP	-0.856673	0.817061	0.0773615	-0.509156	0.596389	-0.791533	0.0609017	-0.469749	0.166783	0.108778	0.324306	0.103996	2
gene-LOC110097602	protein CCA1-like [Dendrobium catenatum]	K12133 MYB-related transcription factor LHY | (RefSeq) protein CCA1-like (A)	GO:0005634,nucleus; GO:0003677,DNA binding; GO:0003700,DNA-binding transcription factor activity; GO:0043565,sequence-specific DNA binding; GO:0007623,circadian rhythm; GO:0048574,long-day photoperiodism, flowering; GO:0042754,negative regulation of circadian rhythm; GO:0045892,negative regulation of transcription, DNA-templated; GO:0045893,positive regulation of transcription, DNA-templated; GO:…	MYB-related transcription factor CCA1	0.959572	-0.822752	-0.408566	0.625802	-0.545678	0.695708	-0.400563	0.421465	-0.100722	-0.0623258	-0.347379	-0.440015	2
gene-LOC110097631	homeobox-leucine zipper protein HAT5-like isoform X1 [Dendrobium catenatum]	K09338 homeobox-leucine zipper protein | (RefSeq) homeobox-leucine zipper protein ATHB-54 (A)	GO:0005634,nucleus; GO:0003700,DNA-binding transcription factor activity; GO:0042803,protein homodimerization activity; GO:0043565,sequence-specific DNA binding; GO:0009965,leaf morphogenesis; GO:0045893,positive regulation of transcription, DNA-templated; GO:0009637,response to blue light; GO:0009651,response to salt stress; GO:0006351,transcription, DNA-templated	HD-ZIP protein 5	0.968236	-0.851682	-0.316932	0.647748	-0.623508	0.545487	-0.305846	0.315968	0.0772053	0.137876	-0.210628	-0.354554	2
gene-LOC110097904	dof zinc finger protein DOF2.1-like [Dendrobium catenatum]	K20043 clathrin coat assembly protein AP180 | (RefSeq) putative clathrin assembly protein At5g35200 (A)	GO:0005634,nucleus; GO:0003700,DNA-binding transcription factor activity; GO:0046872,metal ion binding; GO:0044212,transcription regulatory region DNA binding; GO:0006355,regulation of transcription, DNA-templated; GO:0048364,root development; GO:0006351,transcription, DNA-templated	Dof zinc finger protein DOF5.3	0.919408	-0.887019	-0.558035	0.473254	-0.758922	0.446946	-0.547686	0.204753	0.157054	0.185225	-0.268616	-0.583345	2
gene-LOC110098164	zinc finger protein CONSTANS-LIKE 16 [Dendrobium catenatum]	--	GO:0016020,membrane; GO:0005634,nucleus; GO:0003700,DNA-binding transcription factor activity; GO:0008270,zinc ion binding; GO:0006355,regulation of transcription, DNA-templated	Zinc finger protein CONSTANS-LIKE 16	-0.747836	0.827111	0.354166	-0.228256	0.843507	-0.57684	0.337876	-0.296683	0.0216834	0.00855796	0.25327	0.360583	2
gene-LOC110098608	probable WRKY transcription factor 35 [Dendrobium catenatum]	K13425 WRKY transcription factor 22 | (RefSeq) WRKY transcription factor 22-like (A)	GO:0005634,nucleus; GO:0003700,DNA-binding transcription factor activity; GO:0043565,sequence-specific DNA binding; GO:0009793,embryo development ending in seed dormancy; GO:0009555,pollen development; GO:0006351,transcription, DNA-templated	WRKY	-0.86874	0.646683	0.0914868	-0.717991	0.239811	-0.882571	0.0850478	-0.605228	0.35948	0.303334	0.366571	0.127647	2
gene-LOC110098714	ethylene-responsive transcription factor RAP2-1-like [Dendrobium catenatum]	K09286 EREBP-like factor | (RefSeq) ethylene-responsive transcription factor RAP2-1-like (A)	GO:0005634,nucleus; GO:0003677,DNA binding; GO:0003700,DNA-binding transcription factor activity; GO:0009873,ethylene-activated signaling pathway; GO:0006351,transcription, DNA-templated	ERF010	-0.970712	0.847304	0.400247	-0.673409	0.481229	-0.629043	0.391949	-0.330155	-0.0111207	-0.0655742	0.424683	0.440215	2
gene-LOC110099272	transcription factor MYB78-like [Dendrobium catenatum]	K09422 transcription factor MYB, plant | (RefSeq) transcription factor MYB78-like (A)	GO:0005634,nucleus; GO:0000981,DNA-binding transcription factor activity, RNA polymerase II-specific; GO:0043565,sequence-specific DNA binding; GO:0001135,RNA polymerase II transcription regulator recruiting activity; GO:0044212,transcription regulatory region DNA binding; GO:0030154,cell differentiation; GO:1901002,positive regulation of response to salt stress; GO:1902584,positive regulation of…	MYB2	-0.715956	0.961914	0.63656	-0.0995871	0.903446	-0.278597	0.61896	0.0898026	-0.384874	-0.397761	0.522254	0.647607	2
gene-LOC110099351	putative axial regulator YABBY 2 [Dendrobium catenatum]	--	GO:0005634,nucleus; GO:0003677,DNA binding; GO:0003700,DNA-binding transcription factor activity; GO:0046872,metal ion binding; GO:0010158,abaxial cell fate specification; GO:0007275,multicellular organism development	YABBY 2	0.902033	-0.777113	-0.0451833	0.617443	-0.541285	0.815702	-0.0311865	0.543533	-0.221464	-0.158309	-0.229465	-0.0762332	2
gene-LOC110099586	pathogenesis-related genes transcriptional activator PTI6-like [Dendrobium catenatum]	K13434 pathogenesis-related genes transcriptional activator PTI6 | (RefSeq) pathogenesis-related genes transcriptional activator PTI6-like (A)	GO:0005634,nucleus; GO:0003677,DNA binding; GO:0003700,DNA-binding transcription factor activity; GO:0006952,defense response; GO:0006351,transcription, DNA-templated	transcriptional activator PTI6	-0.887936	0.840732	0.402465	-0.566033	0.433218	-0.65552	0.392941	-0.286077	0.00390062	-0.0438982	0.591219	0.438044	2
gene-LOC110099669	transcription factor TCP7 [Dendrobium catenatum]	K16221 transcription factor TCP21 (protein CCA1 HIKING EXPEDITION) | (RefSeq) transcription factor TCP7 (A)	GO:0005634,nucleus; GO:0003677,DNA binding; GO:0003700,DNA-binding transcription factor activity; GO:0006355,regulation of transcription, DNA-templated; GO:0006351,transcription, DNA-templated	TCP7	0.946576	-0.865411	-0.473445	0.550955	-0.63931	0.628528	-0.463909	0.345198	-0.0155582	0.0172354	-0.355956	-0.50146	2
gene-LOC110099934	probable WRKY transcription factor 31 [Dendrobium catenatum]	K13424 WRKY transcription factor 33 | (RefSeq) probable WRKY transcription factor 33 isoform X1 (A)	GO:0005634,nucleus; GO:0003700,DNA-binding transcription factor activity; GO:0043565,sequence-specific DNA binding; GO:0044212,transcription regulatory region DNA binding; GO:0045892,negative regulation of transcription, DNA-templated; GO:0006351,transcription, DNA-templated	WRKY	-0.776379	0.878204	0.292704	-0.266527	0.814493	-0.614292	0.274182	-0.28148	-0.00781651	-0.0370799	0.348161	0.305227	2
gene-LOC110100115	auxin response factor 2-like isoform X1 [Dendrobium catenatum]	K14486 auxin response factor | (RefSeq) ARF1; auxin response factor 7-like (A)	GO:0005634,nucleus; GO:0003677,DNA binding; GO:0046982,protein heterodimerization activity; GO:0042803,protein homodimerization activity; GO:0009734,auxin-activated signaling pathway; GO:0009835,fruit ripening; GO:0009836,fruit ripening, climacteric; GO:0009911,positive regulation of flower development; GO:0006355,regulation of transcription, DNA-templated; GO:0006351,transcription, DNA-templated	SlARF2A	0.708995	-0.962765	-0.472131	0.108168	-0.913124	0.343862	-0.451309	-0.0331448	0.33763	0.364352	-0.481631	-0.484151	2
gene-LOC110100933	B3 domain-containing protein Os03g0120900-like [Dendrobium catenatum]	K09287 RAV-like factor | (RefSeq) hypothetical protein (A)	GO:0005634,nucleus; GO:0003677,DNA binding; GO:0006355,regulation of transcription, DNA-templated; GO:0006351,transcription, DNA-templated	B3	0.933302	-0.885117	-0.532148	0.497809	-0.732649	0.509367	-0.521903	0.25501	0.0991665	0.128447	-0.289545	-0.558007	2
gene-LOC110101183	zinc finger protein STOP1 homolog [Dendrobium catenatum]	K14412 alpha-1,4-fucosyltransferase [EC:2.4.1.65] | (RefSeq) uncharacterized LOC102714333 (A)	GO:0005634,nucleus; GO:0003700,DNA-binding transcription factor activity; GO:0046872,metal ion binding; GO:0003676,nucleic acid binding; GO:0010447,response to acidic pH; GO:0010044,response to aluminum ion; GO:0006351,transcription, DNA-templated	bZIP	0.973394	-0.849593	-0.427069	0.614022	-0.621475	0.633063	-0.418087	0.379849	-0.0295369	0.010371	-0.285202	-0.45837	2
gene-LOC110101667	two-component response regulator-like PRR95 isoform X1 [Dendrobium catenatum]	K12130 pseudo-response regulator 5 | (RefSeq) two-component response regulator-like PRR95 isoform X1 (A)	GO:0005634,nucleus; GO:0000160,phosphorelay signal transduction system; GO:0006355,regulation of transcription, DNA-templated; GO:0048511,rhythmic process; GO:0006351,transcription, DNA-templated	PRR95	0.920112	-0.872336	-0.35465	0.544193	-0.715912	0.441791	-0.341646	0.214479	0.183141	0.238802	-0.193972	-0.387771	2
gene-LOC110102063	transcription factor HY5-like isoform X1 [Dendrobium catenatum]	K16241 transcription factor HY5 | (RefSeq) transcription factor HY5-like isoform X1 (A)	GO:0005634,nucleus; GO:0032993,protein-DNA complex; GO:0003677,DNA binding; GO:0003700,DNA-binding transcription factor activity; GO:0003690,double-stranded DNA binding; GO:0000977,RNA polymerase II regulatory region sequence-specific DNA binding; GO:0043565,sequence-specific DNA binding; GO:0044212,transcription regulatory region DNA binding; GO:0009738,abscisic acid-activated signaling pathway;…	bZIP	0.845776	-0.916653	-0.413989	0.418506	-0.582089	0.613724	-0.399556	0.196162	0.0868906	0.131008	-0.641999	-0.442913	2
gene-LOC110102348	homeobox-DDT domain protein RLT3 isoform X1 [Dendrobium catenatum]	--	GO:0005634,nucleus; GO:0003677,DNA binding; GO:0009908,flower development; GO:0006355,regulation of transcription, DNA-templated; GO:0006351,transcription, DNA-templated	RINGLET	-0.936277	0.879296	0.390473	-0.526908	0.671336	-0.670266	0.378404	-0.370826	0.0400402	0.00201992	0.348752	0.417197	2
gene-LOC110102465	B3 domain-containing protein Os03g0120900-like [Dendrobium catenatum]	K09287 RAV-like factor | (RefSeq) hypothetical protein (A)	GO:0005634,nucleus; GO:0003677,DNA binding; GO:0006355,regulation of transcription, DNA-templated; GO:0006351,transcription, DNA-templated	B3	0.847575	-0.898162	-0.293482	0.421429	-0.779398	0.406287	-0.276238	0.138309	0.246477	0.304708	-0.242093	-0.322308	2
gene-LOC110102603	transcription factor E2FB-like [Dendrobium catenatum]	K06620 transcription factor E2F3 | (RefSeq) transcription factor E2FB-like (A)	GO:0005737,cytoplasm; GO:0005634,nucleus; GO:0005667,transcription factor complex; GO:0003677,DNA binding; GO:0003700,DNA-binding transcription factor activity; GO:0046983,protein dimerization activity; GO:0007049,cell cycle; GO:0008284,positive regulation of cell proliferation; GO:0051446,positive regulation of meiotic cell cycle; GO:0045893,positive regulation of transcription, DNA-templated; G…	E2FB	-0.93921	0.845123	0.39744	-0.561122	0.612612	-0.700137	0.387355	-0.411254	0.0944774	0.0593125	0.349199	0.424784	2
gene-LOC110102742	protein REVEILLE 2-like [Dendrobium catenatum]	K12134 circadian clock associated 1 | (RefSeq) protein CCA1-like isoform X1 (A)	GO:0005634,nucleus; GO:0003677,DNA binding; GO:0003700,DNA-binding transcription factor activity; GO:0043565,sequence-specific DNA binding; GO:0007623,circadian rhythm; GO:0048574,long-day photoperiodism, flowering; GO:0042754,negative regulation of circadian rhythm; GO:0045892,negative regulation of transcription, DNA-templated; GO:0045893,positive regulation of transcription, DNA-templated; GO:…	MYB	0.973326	-0.840037	-0.388624	0.643066	-0.552329	0.684897	-0.379857	0.407125	-0.0711323	-0.0264007	-0.345958	-0.422416	2
gene-LOC110102875	uncharacterized protein LOC110102875 [Dendrobium catenatum]	--	--	--	-0.939869	0.886389	0.411005	-0.516753	0.728098	-0.60088	0.398693	-0.332132	-0.0220783	-0.0599703	0.276077	0.437305	2
gene-LOC110102999	B-box zinc finger protein 32-like [Dendrobium catenatum]	K12135 zinc finger protein CONSTANS | (RefSeq) zinc finger protein CONSTANS-LIKE 2-like (A)	GO:0005634,nucleus; GO:0003700,DNA-binding transcription factor activity; GO:0030674,protein binding, bridging; GO:0008270,zinc ion binding; GO:0007623,circadian rhythm; GO:0009909,regulation of flower development; GO:0006355,regulation of transcription, DNA-templated; GO:0010224,response to UV-B	B-box	0.970001	-0.851229	-0.358851	0.639297	-0.637116	0.528753	-0.348465	0.307321	0.0850438	0.140858	-0.202801	-0.395296	2
gene-LOC110103297	nuclear transcription factor Y subunit B-8-like [Dendrobium catenatum]	K08065 nuclear transcription Y subunit beta | (RefSeq) nuclear transcription factor Y subunit B-8-like (A)	GO:0005737,cytoplasm; GO:0005634,nucleus; GO:0046982,protein heterodimerization activity; GO:0043565,sequence-specific DNA binding; GO:0006355,regulation of transcription, DNA-templated; GO:0006351,transcription, DNA-templated	Nuclear transcription factor Y subunit B-8 /Transcriptional activator HAP3I	0.842057	-0.98584	-0.496853	0.361686	-0.720095	0.370306	-0.480137	-0.0203588	0.368592	0.420296	-0.579628	-0.528336	2
gene-LOC110103436	ethylene-responsive transcription factor-like protein At4g13040 isoform X1 [Dendrobium catenatum]	--	GO:0005634,nucleus; GO:0003677,DNA binding; GO:0003700,DNA-binding transcription factor activity; GO:0009873,ethylene-activated signaling pathway; GO:0007275,multicellular organism development; GO:0006351,transcription, DNA-templated	ERF	0.969232	-0.881243	-0.449484	0.591713	-0.630577	0.605119	-0.439506	0.323686	0.0290206	0.071537	-0.348607	-0.4819	2
gene-LOC110103575	LOB domain-containing protein 39 [Dendrobium catenatum]	K13945 LOB domain-containing protein 29 | (RefSeq) LOB domain-containing protein 33-like (A)	--	AS2	0.896129	-0.552137	-0.22007	0.766853	-0.275024	0.830381	-0.219995	0.69126	-0.436411	-0.404944	-0.11237	-0.25039	2
gene-LOC110103689	BEL1-like homeodomain protein 9 [Dendrobium catenatum]	--	GO:0005634,nucleus; GO:0003677,DNA binding; GO:0003700,DNA-binding transcription factor activity; GO:0010229,inflorescence development; GO:0080006,internode patterning; GO:0010076,maintenance of floral meristem identity; GO:0010077,maintenance of inflorescence meristem identity; GO:0007389,pattern specification process; GO:1905393,plant organ formation; GO:0010223,secondary shoot formation; GO:00…	BEL1	-0.726804	0.348891	-0.363748	-0.864655	-0.0827452	-0.871887	-0.367187	-0.742257	0.520255	0.43171	0.0631645	-0.318871	2
gene-LOC110104480	zinc finger protein ZAT11-like [Dendrobium catenatum]	K14841 ribosome biogenesis protein NSA1 | (RefSeq) WD repeat-containing protein DDB_G0290555 (A)	GO:0005634,nucleus; GO:0003700,DNA-binding transcription factor activity; GO:0046872,metal ion binding; GO:0003676,nucleic acid binding; GO:0071289,cellular response to nickel ion; GO:2000280,regulation of root development; GO:0006355,regulation of transcription, DNA-templated; GO:0010200,response to chitin; GO:0006351,transcription, DNA-templated	Zinc finger protein ZAT11	0.9871	-0.839122	-0.392164	0.662419	-0.606358	0.586515	-0.383442	0.362135	0.0141198	0.0633234	-0.224646	-0.4277	2
gene-LOC110104655	transcription factor MYB86-like [Dendrobium catenatum]	K09422 transcription factor MYB, plant | (RefSeq) transcription factor MYB86-like (A)	GO:0005634,nucleus; GO:0003700,DNA-binding transcription factor activity; GO:0000981,DNA-binding transcription factor activity, RNA polymerase II-specific; GO:0043565,sequence-specific DNA binding; GO:0001135,RNA polymerase II transcription regulator recruiting activity; GO:0044212,transcription regulatory region DNA binding; GO:0030154,cell differentiation; GO:0010087,phloem or xylem histogenesi…	MYB61	-0.82185	0.802055	0.391845	-0.490263	0.4092	-0.682676	0.382317	-0.297424	0.0605417	0.0225833	0.63183	0.421713	2
gene-LOC110104881	ethylene receptor 2 [Dendrobium catenatum]	K14509 ethylene receptor [EC:2.7.13.-] | (RefSeq) ethylene receptor 2 (A)	GO:0005789,endoplasmic reticulum membrane; GO:0016021,integral component of membrane; GO:0005524,ATP binding; GO:0051740,ethylene binding; GO:0038199,ethylene receptor activity; GO:0046872,metal ion binding; GO:0000155,phosphorelay sensor kinase activity; GO:0004674,protein serine/threonine kinase activity; GO:0010105,negative regulation of ethylene-activated signaling pathway; GO:2000904,regulat…	Ethylene receptor 2	-0.868066	0.934508	0.66102	-0.363557	0.782803	-0.355367	0.649322	-0.0532299	-0.288923	-0.311733	0.423874	0.684389	2
gene-LOC110105177	BTB/POZ and TAZ domain-containing protein 1-like [Dendrobium catenatum]	K10523 speckle-type POZ protein | (RefSeq) hypothetical protein (A)	GO:0005737,cytoplasm; GO:0005634,nucleus; GO:0019005,SCF ubiquitin ligase complex; GO:0005516,calmodulin binding; GO:0004402,histone acetyltransferase activity; GO:0003712,transcription coregulator activity; GO:0031625,ubiquitin protein ligase binding; GO:0008270,zinc ion binding; GO:0009553,embryo sac development; GO:0009555,pollen development; GO:0043161,proteasome-mediated ubiquitin-dependent …	BTB and TAZ	0.276367	0.118058	0.815777	0.642328	0.320067	0.609597	0.817085	0.702404	-0.598782	-0.513264	0.38188	0.785626	2
gene-LOC110105279	protein indeterminate-domain 2-like isoform X1 [Dendrobium catenatum]	K12309 beta-galactosidase [EC:3.2.1.23] | (Kazusa) Lj3g3v0323160.1; - (A)	GO:0003677,DNA binding; GO:0003700,DNA-binding transcription factor activity; GO:0046872,metal ion binding; GO:0006355,regulation of transcription, DNA-templated; GO:0006351,transcription, DNA-templated	Protein indeterminate-domain 2	-0.870594	0.852389	0.347288	-0.602838	0.40609	-0.444222	0.336294	-0.0977119	-0.242464	-0.317066	0.557127	0.393963	2
gene-LOC110105590	NAC domain-containing protein 72-like [Dendrobium catenatum]	K00521 ferric-chelate reductase [EC:1.16.1.7] | (RefSeq) ferric reduction oxidase 7, chloroplastic-like (A)	GO:0005634,nucleus; GO:0003677,DNA binding; GO:0009834,plant-type secondary cell wall biogenesis; GO:0006355,regulation of transcription, DNA-templated; GO:0048829,root cap development; GO:0006351,transcription, DNA-templated	NAC	-0.956253	0.822523	0.282267	-0.724084	0.417143	-0.581963	0.273073	-0.297036	-0.0652973	-0.139124	0.390279	0.329067	2
gene-LOC110105690	heat stress transcription factor B-2b-like [Dendrobium catenatum]	K09419 heat shock transcription factor, other eukaryote | (RefSeq) heat stress transcription factor B-2b-like (A)	GO:0005634,nucleus; GO:0003700,DNA-binding transcription factor activity; GO:0043565,sequence-specific DNA binding; GO:0006351,transcription, DNA-templated	Heat stress transcription factor B-2b	0.558625	-0.865012	-0.261063	0.148923	-0.50454	0.277381	-0.240239	-0.205279	0.443609	0.509503	-0.806604	-0.290458	2
gene-LOC110105915	floral homeotic protein AGAMOUS-like [Dendrobium catenatum]	K09264 MADS-box transcription factor, plant | (RefSeq) floral homeotic protein AGAMOUS-like (A)	GO:0005634,nucleus; GO:0003700,DNA-binding transcription factor activity; GO:0046983,protein dimerization activity; GO:0000977,RNA polymerase II regulatory region sequence-specific DNA binding; GO:0045944,positive regulation of transcription by RNA polymerase II; GO:0006351,transcription, DNA-templated	GAG2	0.826691	-0.862892	-0.445296	0.406189	-0.56005	0.653438	-0.433242	0.262185	-0.00935632	0.0205599	-0.604269	-0.469259	2
gene-LOC110105927	probable WRKY transcription factor 27 [Dendrobium catenatum]	K13425 WRKY transcription factor 22 | (RefSeq) probable WRKY transcription factor 27 (A)	GO:0005634,nucleus; GO:0003700,DNA-binding transcription factor activity; GO:0043565,sequence-specific DNA binding; GO:0044212,transcription regulatory region DNA binding; GO:0042742,defense response to bacterium; GO:0045892,negative regulation of transcription, DNA-templated; GO:0007263,nitric oxide mediated signal transduction; GO:0009739,response to gibberellin; GO:0006351,transcription, DNA-t…	WRKY	0.894084	-0.80341	-0.372062	0.594608	-0.411296	0.71177	-0.363746	0.366886	-0.0937984	-0.0495106	-0.535299	-0.40621	2
gene-LOC110106077	ethylene-responsive transcription factor ERF053-like [Dendrobium catenatum]	K09286 EREBP-like factor | (RefSeq) ethylene-responsive transcription factor ERF054 (A)	GO:0005737,cytoplasm; GO:0005634,nucleus; GO:0003700,DNA-binding transcription factor activity; GO:0043565,sequence-specific DNA binding; GO:0009873,ethylene-activated signaling pathway; GO:1900036,positive regulation of cellular response to heat; GO:0045893,positive regulation of transcription, DNA-templated; GO:2000070,regulation of response to water deprivation; GO:0009651,response to salt str…	ERF053	-0.94116	0.651289	0.308416	-0.8415	0.207484	-0.627776	0.307717	-0.432463	0.117659	0.0578198	0.293257	0.355933	2
gene-LOC110106234	dof zinc finger protein DOF5.4-like [Dendrobium catenatum]	K20043 clathrin coat assembly protein AP180 | (RefSeq) putative clathrin assembly protein At5g35200 (A)	GO:0005634,nucleus; GO:0003677,DNA binding; GO:0046872,metal ion binding; GO:0006355,regulation of transcription, DNA-templated; GO:0006351,transcription, DNA-templated	Dof zinc finger protein 4	0.913718	-0.857536	-0.334131	0.544903	-0.7176	0.441602	-0.321185	0.228045	0.170004	0.225602	-0.159564	-0.366642	2
gene-LOC110106340	MADS-box protein SOC1-like [Dendrobium catenatum]	K09264 MADS-box transcription factor, plant | (RefSeq) MADS-box transcription factor 21-like (A)	GO:0005634,nucleus; GO:0003700,DNA-binding transcription factor activity; GO:0046983,protein dimerization activity; GO:0000977,RNA polymerase II regulatory region sequence-specific DNA binding; GO:0030154,cell differentiation; GO:0009908,flower development; GO:0045944,positive regulation of transcription by RNA polymerase II; GO:0006351,transcription, DNA-templated	MADS	0.971854	-0.838668	-0.28573	0.657653	-0.544533	0.732219	-0.275195	0.44654	-0.106238	-0.0522669	-0.330259	-0.320773	2
gene-LOC110106776	two-component response regulator-like PRR73 [Dendrobium catenatum]	K12129 pseudo-response regulator 7 | (RefSeq) two-component response regulator-like PRR73 (A)	GO:0005634,nucleus; GO:0000160,phosphorelay signal transduction system; GO:0006355,regulation of transcription, DNA-templated; GO:0048511,rhythmic process; GO:0006351,transcription, DNA-templated	PRR73	-0.964627	0.870211	0.36092	-0.60897	0.588364	-0.686565	0.349989	-0.384198	0.0447183	-0.00363944	0.374381	0.394109	2
gene-LOC110107122	growth-regulating factor 6-like [Dendrobium catenatum]	K22382 WD repeat-containing protein 26 | (RefSeq) WD repeat-containing protein 26 homolog (A)	GO:0005634,nucleus; GO:0005524,ATP binding; GO:0032502,developmental process; GO:0006355,regulation of transcription, DNA-templated; GO:0006351,transcription, DNA-templated	GRF6	-0.447979	0.170867	-0.215627	-0.404776	0.123227	-0.898476	-0.217503	-0.836195	0.786595	0.783261	-0.0915144	-0.214952	2
gene-LOC110107143	dof zinc finger protein DOF2.4-like [Dendrobium catenatum]	K20043 clathrin coat assembly protein AP180 | (RefSeq) putative clathrin assembly protein At5g35200 (A)	GO:0005634,nucleus; GO:0003700,DNA-binding transcription factor activity; GO:0046872,metal ion binding; GO:0044212,transcription regulatory region DNA binding; GO:0006355,regulation of transcription, DNA-templated; GO:0048364,root development; GO:0006351,transcription, DNA-templated	Dof zinc finger protein DOF5.3	0.798383	-0.938279	-0.575956	0.25991	-0.88338	0.248975	-0.560277	-0.0358094	0.394879	0.423499	-0.337971	-0.595698	2
gene-LOC110107312	zinc finger protein CONSTANS-LIKE 1-like [Dendrobium catenatum]	K12135 zinc finger protein CONSTANS | (RefSeq) zinc finger protein CONSTANS-LIKE 2-like (A)	GO:0005634,nucleus; GO:0003700,DNA-binding transcription factor activity; GO:0030674,protein binding, bridging; GO:0008270,zinc ion binding; GO:0007623,circadian rhythm; GO:0009909,regulation of flower development; GO:0006355,regulation of transcription, DNA-templated; GO:0010224,response to UV-B	B-box	0.974982	-0.888231	-0.418666	0.605374	-0.635095	0.59111	-0.407974	0.312803	0.0533647	0.101963	-0.331988	-0.452976	2
gene-LOC110107637	NAC domain-containing protein 7-like [Dendrobium catenatum]	K00521 ferric-chelate reductase [EC:1.16.1.7] | (RefSeq) ferric reduction oxidase 7, chloroplastic-like (A)	GO:0005634,nucleus; GO:0003700,DNA-binding transcription factor activity; GO:0043565,sequence-specific DNA binding; GO:0071555,cell wall organization; GO:0007275,multicellular organism development; GO:1901348,positive regulation of secondary cell wall biogenesis; GO:0006355,regulation of transcription, DNA-templated; GO:0006351,transcription, DNA-templated; GO:0048759,xylem vessel member cell dif…	NAC	-0.8849	0.819458	0.200742	-0.502949	0.658734	-0.76695	0.18653	-0.481574	0.172872	0.130539	0.263329	0.223379	2
gene-LOC110107655	transcription termination factor MTEF18, mitochondrial-like [Dendrobium catenatum]	K15032 mTERF domain-containing protein, mitochondrial | (RefSeq) transcription termination factor MTERF4, chloroplastic (A)	GO:0009507,chloroplast; GO:0005739,mitochondrion; GO:0003690,double-stranded DNA binding; GO:0019843,rRNA binding; GO:0003727,single-stranded RNA binding; GO:0009658,chloroplast organization; GO:0032502,developmental process; GO:0006353,DNA-templated transcription, termination; GO:0007005,mitochondrion organization; GO:0006355,regulation of transcription, DNA-templated; GO:0042255,ribosome assemb…	MTEF18	-0.93945	0.886123	0.471361	-0.51016	0.728512	-0.564687	0.460138	-0.301565	-0.0513812	-0.0846436	0.285664	0.497375	2
gene-LOC110107949	auxin-responsive protein IAA4-like [Dendrobium catenatum]	K14484 auxin-responsive protein IAA | (RefSeq) auxin-responsive protein IAA4-like (A)	GO:0005634,nucleus; GO:0009734,auxin-activated signaling pathway; GO:0006355,regulation of transcription, DNA-templated; GO:0009733,response to auxin; GO:0006351,transcription, DNA-templated	IAA8	0.994108	-0.816682	-0.352396	0.705555	-0.560151	0.605434	-0.344372	0.391477	-0.0137871	0.0402096	-0.20712	-0.390409	2
gene-LOC110108460	dof zinc finger protein DOF5.1-like [Dendrobium catenatum]	K20043 clathrin coat assembly protein AP180 | (RefSeq) putative clathrin assembly protein At5g35200 (A)	GO:0005634,nucleus; GO:0003677,DNA binding; GO:0003700,DNA-binding transcription factor activity; GO:0046872,metal ion binding; GO:0006355,regulation of transcription, DNA-templated; GO:0006351,transcription, DNA-templated	Dof zinc finger protein DOF5.1	0.747714	-0.817421	-0.347298	0.244358	-0.902873	0.414256	-0.330896	0.206553	0.121576	0.143044	-0.0942379	-0.35673	2
gene-LOC110108674	NAC domain-containing protein 92-like [Dendrobium catenatum]	K00521 ferric-chelate reductase [EC:1.16.1.7] | (RefSeq) ferric reduction oxidase 7, chloroplastic-like (A)	GO:0005737,cytoplasm; GO:0005634,nucleus; GO:0003677,DNA binding; GO:0003700,DNA-binding transcription factor activity; GO:0006351,transcription, DNA-templated	NAC	-0.801151	0.89875	0.392365	-0.28176	0.795941	-0.604542	0.37552	-0.2556	-0.0299064	-0.0538887	0.417262	0.406158	2
gene-LOC110108970	zinc finger CCCH domain-containing protein 2-like [Dendrobium catenatum]	K15172 transcription elongation factor SPT5 | (RefSeq) hypothetical protein (A)	GO:0005634,nucleus; GO:0003677,DNA binding; GO:0008270,zinc ion binding; GO:0009867,jasmonic acid mediated signaling pathway; GO:0010150,leaf senescence	Zinc finger CCCH	0.835684	-0.98326	-0.593179	0.302328	-0.780687	0.395924	-0.577618	0.012848	0.312349	0.344047	-0.568164	-0.616868	2
gene-LOC110109181	ethylene-responsive transcription factor 9-like [Dendrobium catenatum]	K09286 EREBP-like factor | (RefSeq) ethylene-responsive transcription factor 9-like (A)	GO:0016020,membrane; GO:0005634,nucleus; GO:0003700,DNA-binding transcription factor activity; GO:0043565,sequence-specific DNA binding; GO:0006952,defense response; GO:0009873,ethylene-activated signaling pathway; GO:0019760,glucosinolate metabolic process; GO:0006351,transcription, DNA-templated	EREBP-9	0.590719	-0.856892	-0.478387	-0.0300725	-0.983721	0.237627	-0.458634	-0.0508003	0.32438	0.329215	-0.29289	-0.477678	2
gene-LOC110109194	probable WRKY transcription factor 4 isoform X1 [Dendrobium catenatum]	K13424 WRKY transcription factor 33 | (RefSeq) probable WRKY transcription factor 33 (A)	GO:0005634,nucleus; GO:0003677,DNA binding; GO:0003700,DNA-binding transcription factor activity; GO:0046872,metal ion binding; GO:0043565,sequence-specific DNA binding; GO:0044212,transcription regulatory region DNA binding; GO:0006952,defense response; GO:1900425,negative regulation of defense response to bacterium; GO:1900150,regulation of defense response to fungus; GO:0009723,response to eth…	WRKY	-0.823007	0.769817	0.173391	-0.497979	0.472276	-0.832938	0.160685	-0.480859	0.238889	0.195442	0.461577	0.198301	2
gene-LOC110109220	light-inducible protein CPRF2-like [Dendrobium catenatum]	K14432 ABA responsive element binding factor | (RefSeq) G-box-binding factor 4-like (A)	GO:0005634,nucleus; GO:0003677,DNA binding; GO:0003700,DNA-binding transcription factor activity; GO:0006351,transcription, DNA-templated	CPRF2	-0.839122	0.691908	-0.0898473	-0.639211	0.377779	-0.890252	-0.10306	-0.601659	0.326985	0.256607	0.283323	-0.056805	2
gene-LOC110109717	protein LATERAL ROOT PRIMORDIUM 1 [Dendrobium catenatum]	--	GO:0005634,nucleus; GO:0003677,DNA binding; GO:0046872,metal ion binding; GO:0042803,protein homodimerization activity; GO:0009851,auxin biosynthetic process; GO:0009734,auxin-activated signaling pathway; GO:0009733,response to auxin; GO:0048364,root development	LATERAL ROOT PRIMORDIUM 1	0.599799	-0.901376	-0.31045	0.137235	-0.569574	0.376068	-0.289424	-0.124171	0.354812	0.409373	-0.821204	-0.335138	2
gene-LOC110109924	Homeobox-leucine zipper protein HAT14 [Dendrobium catenatum]	K09338 homeobox-leucine zipper protein | (RefSeq) homeobox-leucine zipper protein HOX11-like (A)	GO:0005634,nucleus; GO:0003700,DNA-binding transcription factor activity; GO:0043565,sequence-specific DNA binding; GO:0006351,transcription, DNA-templated	HD-ZIP	-0.613533	0.889679	0.718747	0.0116693	0.839576	-0.261057	0.70362	0.118765	-0.339378	-0.330201	0.603437	0.721577	2
gene-LOC110110101	uncharacterized protein LOC110110101 [Dendrobium catenatum]	--	GO:0005634,nucleus; GO:0003677,DNA binding; GO:0006355,regulation of transcription, DNA-templated; GO:0006351,transcription, DNA-templated	B3	-0.764563	0.43054	-0.146821	-0.706264	0.190871	-0.981709	-0.15104	-0.843163	0.644849	0.600787	0.0296619	-0.122	2
gene-LOC110110390	probable histidine kinase 3 isoform X1 [Dendrobium catenatum]	K14489 arabidopsis histidine kinase 2/3/4 (cytokinin receptor) [EC:2.7.13.3] | (RefSeq) probable histidine kinase 3 isoform X1 (A)	GO:0016021,integral component of membrane; GO:0005622,intracellular; GO:0005886,plasma membrane; GO:0000155,phosphorelay sensor kinase activity; GO:0043424,protein histidine kinase binding; GO:0071215,cellular response to abscisic acid stimulus; GO:0070417,cellular response to cold; GO:0016036,cellular response to phosphate starvation; GO:0071329,cellular response to sucrose stimulus; GO:0009736,…	Probable histidine kinase 3	-0.87689	0.953589	0.537336	-0.367173	0.78111	-0.497321	0.522822	-0.151417	-0.178546	-0.208382	0.464069	0.559936	2
gene-LOC110110425	transcription factor TCP20-like [Dendrobium catenatum]	K16221 transcription factor TCP21 (protein CCA1 HIKING EXPEDITION) | (RefSeq) transcription factor TCP7-like (A)	GO:0005634,nucleus; GO:0003677,DNA binding; GO:0003700,DNA-binding transcription factor activity; GO:0000987,proximal promoter sequence-specific DNA binding; GO:0043565,sequence-specific DNA binding; GO:0009653,anatomical structure morphogenesis; GO:0006351,transcription, DNA-templated	TCP20	0.882892	-0.915713	-0.596791	0.416333	-0.782749	0.315506	-0.585062	0.0573193	0.316457	0.349447	-0.317246	-0.623793	2
gene-LOC110110579	GATA transcription factor 7-like [Dendrobium catenatum]	K21630 GATA-type zinc finger protein 1 | (RefSeq) GATA transcription factor 6-like (A)	GO:0005634,nucleus; GO:0005667,transcription factor complex; GO:0003682,chromatin binding; GO:0003700,DNA-binding transcription factor activity; GO:0000977,RNA polymerase II regulatory region sequence-specific DNA binding; GO:0001085,RNA polymerase II transcription factor binding; GO:0001228,DNA-binding transcription activator activity, RNA polymerase II-specific; GO:0008270,zinc ion binding; GO:…	GATA	0.99538	-0.806897	-0.35091	0.730578	-0.519599	0.593047	-0.343606	0.379568	-0.00136989	0.0559606	-0.222232	-0.391445	2
gene-LOC110110597	protein LHY-like isoform X1 [Dendrobium catenatum]	K12133 MYB-related transcription factor LHY | (RefSeq) protein LHY-like isoform X1 (A)	GO:0005634,nucleus; GO:0003700,DNA-binding transcription factor activity; GO:0043565,sequence-specific DNA binding; GO:0001190,NA; GO:0032922,circadian regulation of gene expression; GO:0043966,histone H3 acetylation; GO:0048573,photoperiodism, flowering; GO:0042753,positive regulation of circadian rhythm; GO:0010628,positive regulation of gene expression; GO:0042752,regulation of circadian rhyth…	MYB	-0.89757	0.889081	0.45621	-0.455543	0.671785	-0.645332	0.444047	-0.312435	0.00856294	-0.021209	0.441359	0.479845	2
gene-LOC110110651	Scarecrow-like protein 6 [Dendrobium catenatum]	K14494 DELLA protein | (RefSeq) DELLA protein RGA-like (A)	GO:0005634,nucleus; GO:0003700,DNA-binding transcription factor activity; GO:0043565,sequence-specific DNA binding; GO:0030154,cell differentiation; GO:0051301,cell division; GO:0007623,circadian rhythm; GO:0006355,regulation of transcription, DNA-templated; GO:0048768,root hair cell tip growth; GO:0006351,transcription, DNA-templated	GRAS	-0.888999	0.67649	0.181042	-0.688583	0.317866	-0.863381	0.174865	-0.593658	0.34018	0.294277	0.348177	0.213713	2
gene-LOC110111122	BEL1-like homeodomain protein 9 [Dendrobium catenatum]	--	GO:0005634,nucleus; GO:0003677,DNA binding; GO:0003700,DNA-binding transcription factor activity; GO:0010229,inflorescence development; GO:0080006,internode patterning; GO:0010076,maintenance of floral meristem identity; GO:0010077,maintenance of inflorescence meristem identity; GO:0007389,pattern specification process; GO:1905393,plant organ formation; GO:0010223,secondary shoot formation; GO:00…	BEL1	-0.841245	0.699158	-0.0368165	-0.564093	0.584638	-0.801705	-0.0509307	-0.598004	0.286732	0.231241	0.0539301	-0.0130214	2
gene-LOC110111308	B-box zinc finger protein 24-like isoform X1 [Dendrobium catenatum]	K12135 zinc finger protein CONSTANS | (RefSeq) zinc finger protein CONSTANS (A)	GO:0005634,nucleus; GO:0003677,DNA binding; GO:0003700,DNA-binding transcription factor activity; GO:0003712,transcription coregulator activity; GO:0008270,zinc ion binding; GO:0048573,photoperiodism, flowering; GO:0006355,regulation of transcription, DNA-templated; GO:0080167,response to karrikin; GO:0009416,response to light stimulus; GO:0006351,transcription, DNA-templated; GO:0010228,vegetati…	B-box zinc finger protein 24	0.894135	-0.92661	-0.312465	0.443197	-0.749734	0.610708	-0.295605	0.279421	0.0671193	0.116093	-0.367979	-0.338551	2
gene-LOC110111385	transcription factor PIF4-like [Dendrobium catenatum]	K16189 phytochrome-interacting factor 4 | (RefSeq) transcription factor PIF4-like (A)	GO:0005634,nucleus; GO:0003677,DNA binding; GO:0003700,DNA-binding transcription factor activity; GO:0042802,identical protein binding; GO:0010313,phytochrome binding; GO:0046983,protein dimerization activity; GO:0015995,chlorophyll biosynthetic process; GO:0009740,gibberellic acid mediated signaling pathway; GO:0006783,heme biosynthetic process; GO:0009959,negative gravitropism; GO:0010100,negat…	bHLH 15	0.936634	-0.807639	-0.284355	0.579142	-0.644122	0.73265	-0.273409	0.492412	-0.162127	-0.123263	-0.201339	-0.309907	2
gene-LOC110111720	zinc finger CCCH domain-containing protein ZFN-like isoform X1 [Dendrobium catenatum]	K13832 3-dehydroquinate dehydratase / shikimate dehydrogenase [EC:4.2.1.10 1.1.1.25] | (RefSeq) bifunctional 3-dehydroquinate dehydratase/shikimate dehydrogenase, chloroplastic-like isoform X1 (A)	GO:0005634,nucleus; GO:0003677,DNA binding; GO:0046872,metal ion binding	Zinc finger CCCH	0.93623	-0.938374	-0.374622	0.535896	-0.650213	0.565192	-0.360192	0.221568	0.140155	0.198452	-0.450958	-0.40994	2
gene-LOC110112113	myb-related protein 306-like [Dendrobium catenatum]	K09422 transcription factor MYB, plant | (RefSeq) myb-related protein 306-like (A)	GO:0005634,nucleus; GO:0003677,DNA binding; GO:0006355,regulation of transcription, DNA-templated; GO:0006351,transcription, DNA-templated	Myb-related protein 306	-0.865885	0.478166	0.0311508	-0.943559	0.0125983	-0.620227	0.0321986	-0.514041	0.206949	0.125357	0.108877	0.0850664	2
gene-LOC110112568	nuclear transcription factor Y subunit B-3-like [Dendrobium catenatum]	K08065 nuclear transcription Y subunit beta | (RefSeq) nuclear transcription factor Y subunit B-3-like (A)	GO:0005634,nucleus; GO:0003700,DNA-binding transcription factor activity; GO:0046982,protein heterodimerization activity; GO:0043565,sequence-specific DNA binding; GO:0006351,transcription, DNA-templated	Nuclear transcription factor Y subunit B-3/Transcriptional activator HAP3C;	0.954805	-0.862403	-0.378278	0.636859	-0.494285	0.658868	-0.368511	0.331583	-0.00223786	0.05202	-0.469569	-0.416475	2
gene-LOC110112646	auxin response factor 12-like [Dendrobium catenatum]	K14486 auxin response factor | (RefSeq) auxin response factor 5-like (A)	GO:0005634,nucleus; GO:0003677,DNA binding; GO:0009734,auxin-activated signaling pathway; GO:0006355,regulation of transcription, DNA-templated; GO:0006351,transcription, DNA-templated	Auxin response factor 25	0.855158	-0.928691	-0.5216	0.348831	-0.751101	0.554169	-0.507493	0.197254	0.104308	0.128622	-0.49009	-0.541428	2
gene-LOC110112978	BTB/POZ domain-containing protein At1g55760-like [Dendrobium catenatum]	K10523 speckle-type POZ protein | (RefSeq) BTB/POZ domain-containing protein At1g55760-like (A)	GO:0005737,cytoplasm; GO:0019005,SCF ubiquitin ligase complex; GO:0031625,ubiquitin protein ligase binding; GO:0043161,proteasome-mediated ubiquitin-dependent protein catabolic process; GO:0042787,NA; GO:0030162,regulation of proteolysis	BTB/POZ domain-containing protein	-0.809547	0.726819	0.129649	-0.46851	0.558521	-0.848372	0.116846	-0.563063	0.316546	0.282766	0.278776	0.147378	2
gene-LOC110113076	transcription factor PCF2-like [Dendrobium catenatum]	K16221 transcription factor TCP21 (protein CCA1 HIKING EXPEDITION) | (RefSeq) transcription factor TCP7-like (A)	GO:0005634,nucleus; GO:0003677,DNA binding; GO:0007275,multicellular organism development; GO:0006355,regulation of transcription, DNA-templated; GO:0006351,transcription, DNA-templated	PCF2	0.619808	-0.924037	-0.658991	0.033398	-0.887795	-0.00516496	-0.641393	-0.330837	0.6466	0.668322	-0.478293	-0.673621	2
gene-LOC110113387	zinc finger protein CONSTANS-LIKE 2-like [Dendrobium catenatum]	K12135 zinc finger protein CONSTANS | (RefSeq) zinc finger protein CONSTANS-LIKE 2-like (A)	GO:0005634,nucleus; GO:0003677,DNA binding; GO:0003700,DNA-binding transcription factor activity; GO:0008270,zinc ion binding; GO:0009658,chloroplast organization; GO:0009909,regulation of flower development; GO:0009416,response to light stimulus; GO:0006351,transcription, DNA-templated	Zinc finger protein CONSTANS-LIKE 2	0.951677	-0.889643	-0.444464	0.54885	-0.655403	0.626522	-0.433452	0.328096	0.0120858	0.0510074	-0.371636	-0.473889	2
gene-LOC110113492	ETHYLENE INSENSITIVE 3-like 1 protein [Dendrobium catenatum]	K14514 ethylene-insensitive protein 3 | (RefSeq) ETHYLENE INSENSITIVE 3-like 1 protein (A)	GO:0005634,nucleus; GO:0051537,2 iron, 2 sulfur cluster binding; GO:0003700,DNA-binding transcription factor activity; GO:0016491,oxidoreductase activity; GO:0043565,sequence-specific DNA binding; GO:0071281,cellular response to iron ion; GO:0042742,defense response to bacterium; GO:0009873,ethylene-activated signaling pathway; GO:0009723,response to ethylene; GO:0006351,transcription, DNA-templa…	ETHYLENE INSENSITIVE 3-like 1 protein	-0.879796	0.8655	0.578629	-0.473463	0.562463	-0.557195	0.570089	-0.214843	-0.0702952	-0.0963423	0.5481	0.606404	2
gene-LOC110113533	dehydration-responsive element-binding protein 2A-like [Dendrobium catenatum]	K09286 EREBP-like factor | (RefSeq) dehydration-responsive element-binding protein 2A-like isoform X1 (A)	GO:0005634,nucleus; GO:0003677,DNA binding; GO:0003700,DNA-binding transcription factor activity; GO:0006351,transcription, DNA-templated	DREB2A	-0.854673	0.817525	0.499962	-0.421734	0.647731	-0.645083	0.490596	-0.350831	0.081807	0.0687068	0.387996	0.517605	2
gene-LOC110113544	myb-related protein Hv33-like [Dendrobium catenatum]	K09422 transcription factor MYB, plant | (RefSeq) myb-related protein Hv33-like (A)	GO:0005634,nucleus; GO:0000981,DNA-binding transcription factor activity, RNA polymerase II-specific; GO:0043565,sequence-specific DNA binding; GO:0001135,RNA polymerase II transcription regulator recruiting activity; GO:0044212,transcription regulatory region DNA binding; GO:0030154,cell differentiation; GO:0006357,regulation of transcription by RNA polymerase II; GO:0006351,transcription, DNA-t…	MYB86/Myb homolog 4	-0.701786	0.13639	-0.22904	-0.970703	-0.25046	-0.789669	-0.220922	-0.828262	0.639478	0.577511	-0.1662	-0.186191	2
gene-LOC110113635	protein TIFY 10a-like [Dendrobium catenatum]	K13464 jasmonate ZIM domain-containing protein | (RefSeq) protein TIFY 10a-like (A)	GO:0005634,nucleus; GO:0003714,transcription corepressor activity; GO:1903507,negative regulation of nucleic acid-templated transcription; GO:0031347,regulation of defense response; GO:2000022,regulation of jasmonic acid mediated signaling pathway; GO:0006355,regulation of transcription, DNA-templated; GO:0009611,response to wounding; GO:0006351,transcription, DNA-templated	Jasmonate ZIM domain-containing protein 6	0.572091	-0.201917	0.113049	0.587579	-0.0237312	0.922734	0.11071	0.860855	-0.777368	-0.765929	0.0338954	0.100638	2
gene-LOC110113889	heat stress transcription factor A-2-like [Dendrobium catenatum]	K09419 heat shock transcription factor, other eukaryote | (RefSeq) heat stress transcription factor A-2-like (A)	GO:0005737,cytoplasm; GO:0005634,nucleus; GO:0003700,DNA-binding transcription factor activity; GO:0043565,sequence-specific DNA binding; GO:0044212,transcription regulatory region DNA binding; GO:0034605,cellular response to heat; GO:0071456,cellular response to hypoxia; GO:0034620,cellular response to unfolded protein; GO:0010286,heat acclimation; GO:0045893,positive regulation of transcription…	Heat stress transcription factor A-2	-0.919714	0.802593	0.249595	-0.585073	0.555856	-0.79825	0.238511	-0.507176	0.207118	0.16436	0.324155	0.277106	2
gene-LOC110114021	RNA polymerase I termination factor-like isoform X1 [Dendrobium catenatum]	K21625 cyclin-D-binding Myb-like transcription factor 1 | (RefSeq) uncharacterized LOC107805828 (A)	--	--	-0.703997	0.994378	0.553325	-0.120613	0.819245	-0.276153	0.533383	0.159119	-0.45571	-0.489297	0.66695	0.572269	2
gene-LOC110114618	pathogenesis-related genes transcriptional activator PTI6-like [Dendrobium catenatum]	K13434 pathogenesis-related genes transcriptional activator PTI6 | (RefSeq) pathogenesis-related genes transcriptional activator PTI6-like (A)	GO:0005634,nucleus; GO:0003677,DNA binding; GO:0003700,DNA-binding transcription factor activity; GO:0006952,defense response; GO:0006351,transcription, DNA-templated	PTI6	-0.800135	0.827417	0.464965	-0.52702	0.365892	-0.306841	0.455837	0.0452388	-0.358732	-0.423944	0.635732	0.510285	2
gene-LOC110115573	bZIP transcription factor 11-like [Dendrobium catenatum]	K14432 ABA responsive element binding factor | (RefSeq) protein ABSCISIC ACID-INSENSITIVE 5 (A)	GO:0005634,nucleus; GO:0003700,DNA-binding transcription factor activity; GO:0046982,protein heterodimerization activity; GO:0043565,sequence-specific DNA binding; GO:0017148,negative regulation of translation; GO:0045893,positive regulation of transcription, DNA-templated; GO:0009744,response to sucrose; GO:0080149,sucrose induced translational repression; GO:0006351,transcription, DNA-templated	bZIP	0.858059	-0.821893	-0.61508	0.393756	-0.781752	0.418064	-0.60673	0.218257	0.108582	0.11625	-0.197279	-0.631527	2
gene-LOC110115917	BTB/POZ domain-containing protein At1g55760-like isoform X1 [Dendrobium catenatum]	K10523 speckle-type POZ protein | (RefSeq) BTB/POZ domain-containing protein At1g55760-like isoform X1 (A)	GO:0005737,cytoplasm; GO:0019005,SCF ubiquitin ligase complex; GO:0031625,ubiquitin protein ligase binding; GO:0043161,proteasome-mediated ubiquitin-dependent protein catabolic process; GO:0042787,NA; GO:0030162,regulation of proteolysis	BTB/POZ	-0.884206	0.815623	0.313047	-0.516089	0.745201	-0.424524	0.300489	-0.252371	-0.140461	-0.189787	0.0616759	0.341372	2
gene-LOC110116147	putative transcription factor bHLH041 isoform X1 [Dendrobium catenatum]	K13422 transcription factor MYC2 | (RefSeq) hypothetical protein (A)	GO:0005634,nucleus; GO:0003677,DNA binding; GO:0003700,DNA-binding transcription factor activity; GO:0046983,protein dimerization activity; GO:0006355,regulation of transcription, DNA-templated; GO:0010200,response to chitin; GO:0006351,transcription, DNA-templated	bHLH41	0.928806	-0.83772	-0.377454	0.572044	-0.551675	0.725577	-0.367541	0.411434	-0.109945	-0.0713394	-0.416712	-0.406764	2
gene-LOC110116479	transcription factor MYC2-like [Dendrobium catenatum]	K13422 transcription factor MYC2 | (RefSeq) transcription factor MYC2-like (A)	GO:0005634,nucleus; GO:0003677,DNA binding; GO:0046983,protein dimerization activity; GO:0006355,regulation of transcription, DNA-templated; GO:0006351,transcription, DNA-templated	bHLH 9	0.664974	-0.19534	0.190888	0.76443	0.0337236	0.94303	0.187097	0.928511	-0.789675	-0.758325	0.139971	0.16772	2
gene-LOC110116530	transcription factor TCP4-like [Dendrobium catenatum]	--	GO:0005634,nucleus; GO:0003677,DNA binding; GO:0003700,DNA-binding transcription factor activity; GO:0030154,cell differentiation; GO:0048826,cotyledon morphogenesis; GO:0009793,embryo development ending in seed dormancy; GO:0048366,leaf development; GO:0009965,leaf morphogenesis; GO:0045962,positive regulation of development, heterochronic; GO:0006355,regulation of transcription, DNA-templated; …	TCP4	0.871998	-0.867937	-0.654748	0.394794	-0.772373	0.394646	-0.645702	0.154197	0.178917	0.19163	-0.296669	-0.674584	2
gene-LOC110116701	homeobox-leucine zipper protein HOX20-like [Dendrobium catenatum]	K09338 homeobox-leucine zipper protein | (RefSeq) homeobox-leucine zipper protein HOX20-like (A)	GO:0005634,nucleus; GO:0003700,DNA-binding transcription factor activity; GO:0043565,sequence-specific DNA binding; GO:0006351,transcription, DNA-templated	HD-ZIP protein HOX20	-0.855826	0.873243	0.318324	-0.400652	0.723163	-0.693102	0.302947	-0.36435	0.066594	0.0334576	0.370583	0.337373	2
gene-LOC114578614	NAC transcription factor 29 [Dendrobium catenatum]	K00521 ferric-chelate reductase [EC:1.16.1.7] | (RefSeq) ferric reduction oxidase 7, chloroplastic-like (A)	GO:0005634,nucleus; GO:0003677,DNA binding; GO:0003700,DNA-binding transcription factor activity; GO:0009793,embryo development ending in seed dormancy; GO:0009908,flower development; GO:0009835,fruit ripening; GO:0010150,leaf senescence; GO:0009825,multidimensional cell growth; GO:0006351,transcription, DNA-templated	NAC	-0.65558	0.829977	0.57943	-0.0876549	0.95699	-0.133184	0.564287	0.0727979	-0.390718	-0.395902	0.169677	0.584942	2
gene-LOC110092756	NAC transcription factor 47-like [Dendrobium catenatum]	K00521 ferric-chelate reductase [EC:1.16.1.7] | (RefSeq) ferric reduction oxidase 7, chloroplastic-like (A)	GO:0005634,nucleus; GO:0003700,DNA-binding transcription factor activity; GO:0043565,sequence-specific DNA binding; GO:0009793,embryo development ending in seed dormancy; GO:0010365,positive regulation of ethylene biosynthetic process; GO:0009413,response to flooding; GO:0006351,transcription, DNA-templated	NAC	-0.798696	0.857136	0.713081	-0.419656	0.516015	-0.200322	0.706005	0.120627	-0.431708	-0.466393	0.598224	0.748387	1
gene-LOC110093125	transcription termination factor MTERF4, chloroplastic-like [Dendrobium catenatum]	K15032 mTERF domain-containing protein, mitochondrial | (RefSeq) transcription termination factor MTERF4, chloroplastic-like (A)	GO:0009570,chloroplast stroma; GO:0003690,double-stranded DNA binding; GO:0006353,DNA-templated transcription, termination; GO:0009793,embryo development ending in seed dormancy; GO:0006355,regulation of transcription, DNA-templated; GO:0042254,ribosome biogenesis; GO:0008380,RNA splicing; GO:0042794,plastid rRNA transcription	MTERF4	-0.526332	0.116677	-0.314487	-0.85844	-0.357873	-0.415408	-0.310002	-0.42231	0.220279	0.12546	-0.0425436	-0.260695	1
gene-LOC110093173	transcription factor PCF2-like [Dendrobium catenatum]	K16221 transcription factor TCP21 (protein CCA1 HIKING EXPEDITION) | (RefSeq) transcription factor TCP7-like (A)	GO:0005634,nucleus; GO:0003677,DNA binding; GO:0007275,multicellular organism development; GO:0006355,regulation of transcription, DNA-templated; GO:0006351,transcription, DNA-templated	PCF2	0.954823	-0.776307	-0.424283	0.629826	-0.566761	0.679769	-0.418114	0.463262	-0.141731	-0.112223	-0.227951	-0.452336	1
gene-LOC110093269	cell differentiation protein RCD1 homolog isoform X2 [Dendrobium catenatum]	K12606 CCR4-NOT transcription complex subunit 9 | (RefSeq) cell differentiation protein RCD1 homolog isoform X1 (A)	--	--	-0.458248	0.0100771	-0.439374	-0.824036	-0.499746	-0.712016	-0.433526	-0.673492	0.584658	0.507481	0.047011	-0.395525	1
gene-LOC110093436	B3 domain-containing protein Os12g0592300-like [Dendrobium catenatum]	--	GO:0005634,nucleus; GO:0003677,DNA binding; GO:0006355,regulation of transcription, DNA-templated; GO:0006351,transcription, DNA-templated	B3	-0.590661	0.363305	-0.216432	-0.643911	-0.133072	-0.867648	-0.220537	-0.607981	0.493715	0.42909	0.401825	-0.181389	1
gene-LOC110093564	transcription factor TCP4-like [Dendrobium catenatum]	--	GO:0005634,nucleus; GO:0003677,DNA binding; GO:0003700,DNA-binding transcription factor activity; GO:0030154,cell differentiation; GO:0048826,cotyledon morphogenesis; GO:0009793,embryo development ending in seed dormancy; GO:0048366,leaf development; GO:0009965,leaf morphogenesis; GO:0045962,positive regulation of development, heterochronic; GO:0006355,regulation of transcription, DNA-templated; …	TCP4	0.494045	-0.0803478	0.0802954	0.636405	0.234864	0.834837	0.0722502	0.7836	-0.750852	-0.73799	-0.0664465	0.0611916	1
gene-LOC110093759	uncharacterized protein LOC110093759 [Dendrobium catenatum]	--	--	--	0.991797	-0.7514	-0.329077	0.740805	-0.521841	0.649576	-0.323429	0.481882	-0.117631	-0.0701135	-0.11698	-0.365063	1
gene-LOC110093807	WRKY transcription factor 6-like [Dendrobium catenatum]	K18835 WRKY transcription factor 2 | (RefSeq) probable WRKY transcription factor 2 (A)	GO:0005634,nucleus; GO:0003700,DNA-binding transcription factor activity; GO:0043565,sequence-specific DNA binding; GO:0044212,transcription regulatory region DNA binding; GO:0080169,cellular response to boron-containing substance deprivation; GO:0016036,cellular response to phosphate starvation; GO:0009873,ethylene-activated signaling pathway; GO:0045892,negative regulation of transcription, DNA…	WRKY	0.532511	-0.855124	-0.184029	0.0898565	-0.671337	0.161248	-0.160372	-0.235636	0.523005	0.591127	-0.55593	-0.208567	1
gene-LOC110093822	ethylene-responsive transcription factor 5-like [Dendrobium catenatum]	K09286 EREBP-like factor | (RefSeq) ethylene-responsive transcription factor 5-like (A)	GO:0005634,nucleus; GO:0003677,DNA binding; GO:0003700,DNA-binding transcription factor activity; GO:0006952,defense response; GO:0009873,ethylene-activated signaling pathway; GO:0006351,transcription, DNA-templated	EREBP-4	0.877546	-0.733534	-0.482287	0.495337	-0.711177	0.524738	-0.476	0.390084	-0.0648705	-0.0537462	-0.0413394	-0.499556	1
gene-LOC110093896	protein REVEILLE 1-like [Dendrobium catenatum]	K12133 MYB-related transcription factor LHY | (RefSeq) protein LHY-like isoform X1 (A)	GO:0005634,nucleus; GO:0003677,DNA binding; GO:0003700,DNA-binding transcription factor activity; GO:0007623,circadian rhythm; GO:0006355,regulation of transcription, DNA-templated; GO:0046686,response to cadmium ion; GO:0009723,response to ethylene; GO:0009651,response to salt stress; GO:0006351,transcription, DNA-templated	MYB	0.969748	-0.71403	-0.331159	0.76948	-0.36292	0.729495	-0.327735	0.512187	-0.199054	-0.152422	-0.274718	-0.369729	1
gene-LOC110094111	scarecrow-like protein 3 [Dendrobium catenatum]	K14494 DELLA protein | (RefSeq) DELLA protein GAI (A)	GO:0005634,nucleus; GO:0003700,DNA-binding transcription factor activity; GO:0043565,sequence-specific DNA binding; GO:0000989,NA; GO:0006355,regulation of transcription, DNA-templated; GO:0009739,response to gibberellin; GO:0006351,transcription, DNA-templated	GRAS	-0.377747	-0.176102	-0.462731	-0.809128	-0.350263	-0.330482	-0.452772	-0.590927	0.420703	0.352411	-0.589577	-0.424994	1
gene-LOC110094897	zinc finger protein CONSTANS-LIKE 10-like [Dendrobium catenatum]	K12135 zinc finger protein CONSTANS | (RefSeq) zinc finger protein CONSTANS (A)	GO:0005634,nucleus; GO:0005886,plasma membrane; GO:0003700,DNA-binding transcription factor activity; GO:0008270,zinc ion binding	Zinc finger protein CONSTANS-LIKE 10	-0.64664	0.742991	0.205591	-0.150013	0.826799	-0.591909	0.187789	-0.336195	0.0963006	0.0843894	0.170937	0.205826	1
gene-LOC110094940	probable WRKY transcription factor 65 isoform X1 [Dendrobium catenatum]	K13426 WRKY transcription factor 29 | (RefSeq) probable WRKY transcription factor 29 isoform X1 (A)	GO:0005634,nucleus; GO:0003700,DNA-binding transcription factor activity; GO:0043565,sequence-specific DNA binding; GO:0006351,transcription, DNA-templated	WRKY	-0.929854	0.74556	0.272193	-0.736624	0.297	-0.727292	0.266108	-0.430732	0.134603	0.0743627	0.446857	0.314954	1
gene-LOC110095285	NAC domain-containing protein 100-like [Dendrobium catenatum]	K00521 ferric-chelate reductase [EC:1.16.1.7] | (RefSeq) ferric reduction oxidase 7, chloroplastic-like (A)	GO:0005634,nucleus; GO:0003677,DNA binding; GO:0003700,DNA-binding transcription factor activity; GO:0006351,transcription, DNA-templated	NAC	-0.722102	0.364134	-0.224758	-0.889302	-0.167428	-0.702154	-0.225651	-0.557595	0.324388	0.23056	0.182479	-0.171645	1
gene-LOC110095790	NAC transcription factor ONAC010-like [Dendrobium catenatum]	K00521 ferric-chelate reductase [EC:1.16.1.7] | (RefSeq) ferric reduction oxidase 7, chloroplastic-like (A)	GO:0005634,nucleus; GO:0003677,DNA binding; GO:0006355,regulation of transcription, DNA-templated; GO:0006351,transcription, DNA-templated	NAC	-0.797141	0.898638	0.320167	-0.302776	0.74368	-0.651874	0.302346	-0.27461	-0.00367018	-0.0366077	0.469692	0.33677	1
gene-LOC110095987	ethylene-responsive transcription factor ERF118-like [Dendrobium catenatum]	K13434 pathogenesis-related genes transcriptional activator PTI6 | (RefSeq) pathogenesis-related genes transcriptional activator PTI6-like (A)	GO:0005634,nucleus; GO:0003677,DNA binding; GO:0003700,DNA-binding transcription factor activity; GO:0009873,ethylene-activated signaling pathway; GO:0006351,transcription, DNA-templated	ERF118	-0.907916	0.770923	0.254469	-0.65655	0.369953	-0.783483	0.245949	-0.4575	0.179074	0.125799	0.47031	0.29087	1
gene-LOC110096123	probable N-acetyltransferase HLS1 [Dendrobium catenatum]	--	GO:0008080,N-acetyltransferase activity; GO:0016747,transferase activity, transferring acyl groups other than amino-acyl groups; GO:0006473,protein acetylation	N-acetyltransferase HLS1-like	0.631961	-0.0771192	0.15655	0.906751	0.124734	0.404683	0.147172	0.598282	-0.340979	-0.279993	0.471744	0.114624	1
gene-LOC110096203	transcription factor bHLH93-like isoform X2 [Dendrobium catenatum]	K13422 transcription factor MYC2 | (RefSeq) transcription factor MYC2-like (A)	GO:0005634,nucleus; GO:0003677,DNA binding; GO:0003700,DNA-binding transcription factor activity; GO:0046983,protein dimerization activity; GO:0045487,gibberellin catabolic process; GO:0007275,multicellular organism development; GO:0010371,regulation of gibberellin biosynthetic process; GO:0006351,transcription, DNA-templated	bHLH93	-0.619415	0.205836	-0.242113	-0.896054	-0.260053	-0.454475	-0.238534	-0.44549	0.206011	0.111598	-0.0357236	-0.187184	1
gene-LOC110096393	uncharacterized protein LOC110096393 [Dendrobium catenatum]	--	--	--	-0.751357	0.480037	0.0409864	-0.806401	-0.101899	-0.663947	0.0404083	-0.429249	0.211864	0.135568	0.422206	0.0915896	1
gene-LOC110097450	scarecrow-like protein 32 [Dendrobium catenatum]	K14494 DELLA protein | (RefSeq) DELLA protein DWARF8-like (A)	GO:0005634,nucleus; GO:0003700,DNA-binding transcription factor activity; GO:0043565,sequence-specific DNA binding; GO:0006355,regulation of transcription, DNA-templated; GO:0006351,transcription, DNA-templated	GRAS	0.958566	-0.79398	-0.391416	0.649598	-0.632739	0.487365	-0.383656	0.327506	0.0634219	0.110429	-0.0929974	-0.425548	1
gene-LOC110097525	protein FAR1-RELATED SEQUENCE 5-like [Dendrobium catenatum]	K17604 zinc finger SWIM domain-containing protein 3 | (RefSeq) protein FAR1-RELATED SEQUENCE 5-like (A)	GO:0005634,nucleus; GO:0008270,zinc ion binding; GO:0006355,regulation of transcription, DNA-templated	FAR1-RELATED SEQUENCE 5	0.830746	-0.578638	-0.396579	0.583539	-0.420526	0.724267	-0.395991	0.580552	-0.351122	-0.346866	-0.13235	-0.414609	1
gene-LOC110097562	homeobox protein BEL1 homolog [Dendrobium catenatum]	--	GO:0005634,nucleus; GO:0003677,DNA binding; GO:0003700,DNA-binding transcription factor activity; GO:0009965,leaf morphogenesis; GO:0006351,transcription, DNA-templated	BEL1	0.97906	-0.770628	-0.355121	0.702289	-0.499972	0.717526	-0.349018	0.494351	-0.163489	-0.121705	-0.241559	-0.388821	1
gene-LOC110097810	homeobox protein knotted-1-like LET6 [Dendrobium catenatum]	--	GO:0005634,nucleus; GO:0043565,sequence-specific DNA binding; GO:0006355,regulation of transcription, DNA-templated; GO:0006351,transcription, DNA-templated	SBH1	-0.428143	-0.233793	-0.180778	-0.830364	-0.420817	-0.534339	-0.161985	-0.79752	0.716965	0.698494	-0.503699	-0.154419	1
gene-LOC110098034	homeobox-leucine zipper protein HOX17-like [Dendrobium catenatum]	K09338 homeobox-leucine zipper protein | (RefSeq) homeobox-leucine zipper protein HOX17-like (A)	GO:0005634,nucleus; GO:0003700,DNA-binding transcription factor activity; GO:0043565,sequence-specific DNA binding; GO:0006351,transcription, DNA-templated	Homeobox-leucine zipper protein HOX19	-0.750647	0.431153	0.0258068	-0.861304	-0.141665	-0.587026	0.0272347	-0.41126	0.173663	0.0923206	0.319237	0.0800393	1
gene-LOC110098115	dehydration-responsive element-binding protein 3-like [Dendrobium catenatum]	K09286 EREBP-like factor | (RefSeq) dehydration-responsive element-binding protein 3-like (A)	GO:0005634,nucleus; GO:0003700,DNA-binding transcription factor activity; GO:0043565,sequence-specific DNA binding; GO:0009873,ethylene-activated signaling pathway; GO:0045893,positive regulation of transcription, DNA-templated; GO:0006351,transcription, DNA-templated	TINY 2	0.846928	-0.78599	-0.397587	0.458818	-0.77938	0.338202	-0.386619	0.202396	0.181358	0.217398	-0.00968152	-0.421217	1
gene-LOC110098141	dehydration-responsive element-binding protein 3-like [Dendrobium catenatum]	K09286 EREBP-like factor | (RefSeq) dehydration-responsive element-binding protein 3-like (A)	GO:0005634,nucleus; GO:0003700,DNA-binding transcription factor activity; GO:0043565,sequence-specific DNA binding; GO:0009873,ethylene-activated signaling pathway; GO:0045893,positive regulation of transcription, DNA-templated; GO:0006351,transcription, DNA-templated	TINY 2	0.911963	-0.690062	-0.364163	0.694227	-0.533032	0.370988	-0.359815	0.289476	0.103309	0.153787	0.0236556	-0.401701	1
gene-LOC110098470	zinc finger CCCH domain-containing protein 2-like [Dendrobium catenatum]	K15172 transcription elongation factor SPT5 | (RefSeq) hypothetical protein (A)	GO:0005886,plasma membrane; GO:0003677,DNA binding; GO:0003700,DNA-binding transcription factor activity; GO:0046872,metal ion binding; GO:0006355,regulation of transcription, DNA-templated; GO:0006979,response to oxidative stress	Zinc finger CCCH	-0.896171	0.790448	0.0933564	-0.569699	0.615852	-0.782696	0.0789765	-0.523683	0.197251	0.142167	0.191639	0.120319	1
gene-LOC110098629	zinc-finger homeodomain protein 6-like [Dendrobium catenatum]	K15777 4,5-DOPA dioxygenase extradiol [EC:1.13.11.-] | (RefSeq) uncharacterized protein LOC110630336 (A)	GO:0005634,nucleus; GO:0003677,DNA binding; GO:0046872,metal ion binding; GO:0006355,regulation of transcription, DNA-templated; GO:0006351,transcription, DNA-templated	Zinc-finger homeodomain protein 1	0.937604	-0.769086	-0.424261	0.58677	-0.667185	0.588044	-0.417235	0.426271	-0.0785814	-0.0520061	-0.0866041	-0.448814	1
gene-LOC110098668	lysine-specific demethylase JMJ30-like isoform X2 [Dendrobium catenatum]	K10277 lysine-specific demethylase 8 [EC:1.14.11.27] | (RefSeq) lysine-specific demethylase JMJ30-like isoform X1 (A)	GO:0005737,cytoplasm; GO:0005634,nucleus; GO:0051213,dioxygenase activity; GO:0003700,DNA-binding transcription factor activity; GO:0046975,histone methyltransferase activity (H3-K36 specific); GO:0046872,metal ion binding; GO:0007623,circadian rhythm; GO:0009908,flower development; GO:0070544,histone H3-K36 demethylation; GO:0042752,regulation of circadian rhythm	Lysine-specific demethylase JMJ30	-0.602957	0.752011	0.253648	-0.0724915	0.843684	-0.550464	0.235235	-0.269828	0.0500291	0.0446422	0.23623	0.250652	1
gene-LOC110098979	myb-related protein 308-like [Dendrobium catenatum]	K09422 transcription factor MYB, plant | (RefSeq) myb-related protein 308-like (A)	GO:0005634,nucleus; GO:0003700,DNA-binding transcription factor activity; GO:0000981,DNA-binding transcription factor activity, RNA polymerase II-specific; GO:0043565,sequence-specific DNA binding; GO:0001135,RNA polymerase II transcription regulator recruiting activity; GO:0044212,transcription regulatory region DNA binding; GO:0030154,cell differentiation; GO:0006952,defense response; GO:000635…	MYB102	0.67619	-0.461188	-0.256306	0.499274	-0.214903	0.80456	-0.255917	0.60365	-0.477929	-0.475074	-0.289859	-0.270908	1
gene-LOC110099055	zinc finger protein CONSTANS-LIKE 9 isoform X1 [Dendrobium catenatum]	K12135 zinc finger protein CONSTANS | (RefSeq) CONST-BR-1; zinc finger protein CONSTANS (A)	GO:0005634,nucleus; GO:0003700,DNA-binding transcription factor activity; GO:0008270,zinc ion binding; GO:0007623,circadian rhythm; GO:0048579,negative regulation of long-day photoperiodism, flowering; GO:0006355,regulation of transcription, DNA-templated	Zinc finger protein	-0.476913	0.641068	0.145253	0.0260872	0.819384	-0.511824	0.12662	-0.276926	0.0993267	0.100773	0.131706	0.134669	1
gene-LOC110099615	uncharacterized protein LOC110099615 [Dendrobium catenatum]	--	--	Uncharacterized protein At3g50808	-0.781126	0.829569	0.587143	-0.301105	0.659882	-0.558555	0.577125	-0.223894	-0.0132689	-0.0169074	0.504303	0.600648	1
gene-LOC110100649	Transcription factor bHLH62 [Dendrobium catenatum]	K18878 BHLH transcription factor Upa20 | (RefSeq) Upa20; transcription factor bHLH137-like (A)	GO:0005634,nucleus; GO:0003677,DNA binding; GO:0003700,DNA-binding transcription factor activity; GO:0046983,protein dimerization activity; GO:0006355,regulation of transcription, DNA-templated; GO:0006351,transcription, DNA-templated	bHLH62	0.438755	-0.607373	-0.759733	-0.0708079	-0.849588	-0.189767	-0.752643	-0.263135	0.505812	0.475939	-0.0369251	-0.754685	1
gene-LOC110100983	ethylene-responsive transcription factor ERF025-like [Dendrobium catenatum]	K09286 EREBP-like factor | (RefSeq) CBF1, LeCBF1; CBF1 protein (A)	GO:0005634,nucleus; GO:0003700,DNA-binding transcription factor activity; GO:0043565,sequence-specific DNA binding; GO:0044212,transcription regulatory region DNA binding; GO:0050832,defense response to fungus; GO:0009873,ethylene-activated signaling pathway; GO:0019760,glucosinolate metabolic process; GO:0006351,transcription, DNA-templated	ERF025	-0.547836	0.170789	-0.355532	-0.845716	-0.365303	-0.577166	-0.353455	-0.49862	0.323238	0.227195	0.107173	-0.30289	1
gene-LOC110101124	two-component response regulator ORR9-like isoform X1 [Dendrobium catenatum]	K14492 two-component response regulator ARR-A family | (RefSeq) two-component response regulator ORR9-like isoform X1 (A)	GO:0005622,intracellular; GO:0009736,cytokinin-activated signaling pathway; GO:0000160,phosphorelay signal transduction system; GO:0006355,regulation of transcription, DNA-templated; GO:0006351,transcription, DNA-templated	ORR9	0.862416	-0.647241	-0.321844	0.677053	-0.248746	0.769049	-0.319316	0.504768	-0.272756	-0.237138	-0.415756	-0.355228	1
gene-LOC110101464	nuclear transcription factor Y subunit B-1-like isoform X1 [Dendrobium catenatum]	K08065 nuclear transcription Y subunit beta | (RefSeq) nuclear transcription factor Y subunit B-1-like isoform X1 (A)	GO:0005634,nucleus; GO:0003700,DNA-binding transcription factor activity; GO:0046982,protein heterodimerization activity; GO:0043565,sequence-specific DNA binding; GO:0019760,glucosinolate metabolic process; GO:0006351,transcription, DNA-templated	Nuclear transcription factor Y subunit B-10	0.557671	-0.388625	0.21085	0.535515	0.0316429	0.90196	0.217443	0.619742	-0.524768	-0.471473	-0.409932	0.184322	1
gene-LOC110101622	two-component response regulator ORR9-like isoform X1 [Dendrobium catenatum]	K14492 two-component response regulator ARR-A family | (RefSeq) two-component response regulator ORR9-like isoform X1 (A)	GO:0005634,nucleus; GO:0009736,cytokinin-activated signaling pathway; GO:0000160,phosphorelay signal transduction system; GO:0006355,regulation of transcription, DNA-templated; GO:0006351,transcription, DNA-templated	ORR10	0.540177	0.0648475	0.0116347	0.816191	0.290805	0.629786	-0.00496692	0.794142	-0.696234	-0.685427	0.317054	-0.0138371	1
gene-LOC110101729	trihelix transcription factor GT-2-like [Dendrobium catenatum]	K01051 pectinesterase [EC:3.1.1.11] | (RefSeq) probable pectinesterase/pectinesterase inhibitor 58 (A)	GO:0005634,nucleus; GO:0003677,DNA binding; GO:0003700,DNA-binding transcription factor activity; GO:0006351,transcription, DNA-templated	GT-2	0.855983	-0.623168	0.107521	0.740307	-0.411676	0.621606	0.118054	0.499059	-0.132308	-0.0476158	0.0523245	0.0668178	1
gene-LOC110101770	histone-lysine N-methyltransferase ATXR7-like [Dendrobium catenatum]	K11422 histone-lysine N-methyltransferase SETD1 [EC:2.1.1.43] | (RefSeq) histone-lysine N-methyltransferase, H3 lysine-4 specific-like (A)	GO:0005737,cytoplasm; GO:0005634,nucleus; GO:0018024,histone-lysine N-methyltransferase activity; GO:0009908,flower development; GO:0010452,histone H3-K36 methylation; GO:0051568,histone H3-K4 methylation; GO:0009909,regulation of flower development; GO:0006355,regulation of transcription, DNA-templated; GO:0006351,transcription, DNA-templated; GO:0010228,vegetative to reproductive phase transiti…	Histone-lysine N-methyltransferase ATXR7	-0.871355	0.778556	0.311808	-0.598695	0.590489	-0.307924	0.301712	-0.142889	-0.260798	-0.326583	0.116887	0.351269	1
gene-LOC110101858	transcription factor HY5-like isoform X1 [Dendrobium catenatum]	K16241 transcription factor HY5 | (RefSeq) transcription factor HY5-like isoform X1 (A)	GO:0005634,nucleus; GO:0032993,protein-DNA complex; GO:0003677,DNA binding; GO:0003700,DNA-binding transcription factor activity; GO:0003690,double-stranded DNA binding; GO:0000977,RNA polymerase II regulatory region sequence-specific DNA binding; GO:0043565,sequence-specific DNA binding; GO:0044212,transcription regulatory region DNA binding; GO:0009738,abscisic acid-activated signaling pathway;…	bZIP	0.709924	-0.919991	-0.255037	0.245387	-0.629055	0.550331	-0.234222	0.0822249	0.177051	0.231172	-0.693921	-0.279154	1
gene-LOC110102010	zinc finger protein CONSTANS-LIKE 16-like [Dendrobium catenatum]	K12135 zinc finger protein CONSTANS | (RefSeq) CO; B-box type zinc finger protein with CCT domain-containing protein (A)	GO:0016020,membrane; GO:0005634,nucleus; GO:0003700,DNA-binding transcription factor activity; GO:0008270,zinc ion binding; GO:0006355,regulation of transcription, DNA-templated	Zinc finger protein	0.965236	-0.754569	-0.493123	0.71998	-0.425745	0.560563	-0.490476	0.350976	-0.0165668	0.0237844	-0.297988	-0.53194	1
gene-LOC110102426	zinc finger protein HD1-like [Dendrobium catenatum]	K03539 ribonuclease P/MRP protein subunit RPP1 [EC:3.1.26.5] | (RefSeq) uncharacterized protein LOC4349529 isoform X1 (A)	GO:0005634,nucleus; GO:0003677,DNA binding; GO:0003700,DNA-binding transcription factor activity; GO:0008270,zinc ion binding; GO:0030154,cell differentiation; GO:0009908,flower development; GO:0048571,long-day photoperiodism; GO:0048579,negative regulation of long-day photoperiodism, flowering; GO:0045892,negative regulation of transcription, DNA-templated; GO:0048576,positive regulation of shor…	Zinc finger protein HD1	-0.78659	0.606659	-0.155113	-0.579625	0.455392	-0.896593	-0.16796	-0.695643	0.43273	0.376837	0.0582883	-0.13235	1
gene-LOC110103933	protein TIFY 6b-like isoform X1 [Dendrobium catenatum]	K13464 jasmonate ZIM domain-containing protein | (RefSeq) protein TIFY 6b-like isoform X1 (A)	GO:0005634,nucleus; GO:0003714,transcription corepressor activity; GO:1903507,negative regulation of nucleic acid-templated transcription; GO:0031347,regulation of defense response; GO:2000022,regulation of jasmonic acid mediated signaling pathway; GO:0006355,regulation of transcription, DNA-templated; GO:0009611,response to wounding; GO:0006351,transcription, DNA-templated	Jasmonate ZIM domain-containing protein 4	-0.777518	0.946993	0.716167	-0.213689	0.798828	-0.313617	0.702785	0.0484939	-0.342936	-0.354813	0.566391	0.733095	1
gene-LOC110104352	glycine-rich protein 2-like [Dendrobium catenatum]	K09250 cellular nucleic acid-binding protein | (RefSeq) glycine-rich protein 2 (A)	GO:0003677,DNA binding; GO:0003723,RNA binding; GO:0008270,zinc ion binding; GO:0006355,regulation of transcription, DNA-templated	Glycine-rich protein 2	-0.998135	0.798736	0.347187	-0.734369	0.499364	-0.65301	0.340324	-0.428273	0.0668564	0.013268	0.246644	0.386356	1
gene-LOC110104941	homeobox protein BEL1 homolog [Dendrobium catenatum]	--	GO:0005829,cytosol; GO:0005634,nucleus; GO:0009506,plasmodesma; GO:0003677,DNA binding; GO:0003700,DNA-binding transcription factor activity; GO:0006351,transcription, DNA-templated	BEL1 homolog	-0.454108	0.723528	0.585953	0.00226139	0.435271	-0.325539	0.574566	0.127731	-0.225385	-0.224476	0.874363	0.594663	1
gene-LOC110105256	nuclear transcription factor Y subunit C-4-like isoform X1 [Dendrobium catenatum]	K08066 nuclear transcription factor Y, gamma | (RefSeq) nuclear transcription factor Y subunit C-3-like (A)	GO:0005829,cytosol; GO:0005634,nucleus; GO:0003677,DNA binding; GO:0003700,DNA-binding transcription factor activity; GO:0046982,protein heterodimerization activity; GO:0009738,abscisic acid-activated signaling pathway; GO:0009740,gibberellic acid mediated signaling pathway; GO:2000905,negative regulation of starch metabolic process; GO:2000306,positive regulation of photomorphogenesis; GO:005124…	Nuclear transcription factor Y subunit C-4	-0.69709	0.792304	0.392307	-0.166256	0.834171	-0.559598	0.376985	-0.282818	0.0396143	0.0380652	0.266431	0.393843	1
gene-LOC110105325	B-box zinc finger protein 21-like [Dendrobium catenatum]	K12135 zinc finger protein CONSTANS | (RefSeq) zinc finger protein CONSTANS (A)	GO:0005634,nucleus; GO:0003700,DNA-binding transcription factor activity; GO:0030674,protein binding, bridging; GO:0008270,zinc ion binding; GO:0007623,circadian rhythm; GO:0009909,regulation of flower development; GO:0006355,regulation of transcription, DNA-templated; GO:0010224,response to UV-B	B-box	0.973526	-0.781322	-0.406566	0.664891	-0.558683	0.669315	-0.400386	0.46046	-0.122909	-0.087367	-0.209689	-0.437522	1
gene-LOC110105334	putative GATA transcription factor 22 [Dendrobium catenatum]	K09184 GATA-binding protein, other eukaryote | (RefSeq) GATA transcription factor 8 (A)	GO:0005634,nucleus; GO:0005667,transcription factor complex; GO:0003682,chromatin binding; GO:0003700,DNA-binding transcription factor activity; GO:0000977,RNA polymerase II regulatory region sequence-specific DNA binding; GO:0001085,RNA polymerase II transcription factor binding; GO:0044212,transcription regulatory region DNA binding; GO:0001228,DNA-binding transcription activator activity, RNA …	GATA	0.560589	-0.10462	0.0622831	0.845814	0.213883	0.201849	0.0530966	0.333069	-0.0845666	-0.0137487	0.260015	0.0132888	1
gene-LOC110106111	BTB/POZ domain and ankyrin repeat-containing protein NPR1-like [Dendrobium catenatum]	K14508 regulatory protein NPR1 | (RefSeq) BTB/POZ domain and ankyrin repeat-containing protein NPR1-like (A)	GO:0005737,cytoplasm; GO:0005634,nucleus; GO:0042742,defense response to bacterium; GO:0050832,defense response to fungus; GO:0080027,response to herbivore	BTB/POZ NPR1	-0.755967	0.935983	0.777211	-0.209895	0.760645	-0.208168	0.765225	0.146605	-0.443639	-0.456471	0.594783	0.796948	1
gene-LOC110106750	uncharacterized protein LOC110106750 isoform X1 [Dendrobium catenatum]	K12133 MYB-related transcription factor LHY | (RefSeq) predicted protein (A)	GO:0005634,nucleus; GO:0003677,DNA binding; GO:0003700,DNA-binding transcription factor activity; GO:0009851,auxin biosynthetic process; GO:0009734,auxin-activated signaling pathway; GO:0007623,circadian rhythm; GO:0010600,regulation of auxin biosynthetic process; GO:0006355,regulation of transcription, DNA-templated; GO:0006351,transcription, DNA-templated	REVEILLE 1	0.97656	-0.796273	-0.405003	0.675135	-0.522138	0.682554	-0.398563	0.443448	-0.111171	-0.0713358	-0.283629	-0.438429	1
gene-LOC110106875	protein CUP-SHAPED COTYLEDON 1-like [Dendrobium catenatum]	K00521 ferric-chelate reductase [EC:1.16.1.7] | (RefSeq) ferric reduction oxidase 7, chloroplastic-like (A)	GO:0005634,nucleus; GO:0003677,DNA binding; GO:0003700,DNA-binding transcription factor activity; GO:0090691,formation of plant organ boundary; GO:0048366,leaf development; GO:0010072,primary shoot apical meristem specification; GO:0090709,regulation of timing of plant organ formation; GO:0010223,secondary shoot formation; GO:0006351,transcription, DNA-templated	NAC	-0.143086	-0.404168	-0.460241	-0.483694	-0.202364	-0.395142	-0.447877	-0.785013	0.751717	0.75165	-0.898588	-0.460018	1
gene-LOC110106983	heat stress transcription factor B-2b-like [Dendrobium catenatum]	K09419 heat shock transcription factor, other eukaryote | (RefSeq) heat stress transcription factor B-2b-like (A)	GO:0005634,nucleus; GO:0003700,DNA-binding transcription factor activity; GO:0043565,sequence-specific DNA binding; GO:0006351,transcription, DNA-templated	Heat stress transcription factor B-2b/rHsf2/Heat stress transcription factor 21	0.677278	-0.879524	-0.2648	0.246753	-0.533771	0.56329	-0.245758	0.0806119	0.145365	0.196741	-0.764393	-0.289515	1
gene-LOC110106999	homeobox-leucine zipper protein ROC2-like isoform X1 [Dendrobium catenatum]	K09338 homeobox-leucine zipper protein | (RefSeq) homeobox-leucine zipper protein ROC2-like isoform X1 (A)	GO:0005634,nucleus; GO:0008289,lipid binding; GO:0043565,sequence-specific DNA binding; GO:0006355,regulation of transcription, DNA-templated; GO:0006351,transcription, DNA-templated	HD-ZIP	0.975029	-0.732174	-0.240914	0.750316	-0.529323	0.604184	-0.234049	0.465715	-0.0807678	-0.0230282	-0.0329402	-0.27881	1
gene-LOC110107024	dof zinc finger protein DOF1.8-like [Dendrobium catenatum]	K20043 clathrin coat assembly protein AP180 | (RefSeq) putative clathrin assembly protein At5g35200 (A)	GO:0005634,nucleus; GO:0003677,DNA binding; GO:0003700,DNA-binding transcription factor activity; GO:0046872,metal ion binding; GO:0006355,regulation of transcription, DNA-templated; GO:0006351,transcription, DNA-templated	Dof zinc finger protein DOF4.6	0.17344	-0.623527	-0.392829	-0.362899	-0.854471	-0.327927	-0.372607	-0.533819	0.736299	0.742552	-0.224846	-0.38598	1
gene-LOC110107137	cyclic dof factor 3-like [Dendrobium catenatum]	K16222 Dof zinc finger protein DOF5.5 | (RefSeq) cyclic dof factor 1 isoform X1 (A)	GO:0005634,nucleus; GO:0003700,DNA-binding transcription factor activity; GO:0046872,metal ion binding; GO:0043565,sequence-specific DNA binding; GO:0009908,flower development; GO:0006355,regulation of transcription, DNA-templated; GO:0006351,transcription, DNA-templated	Dof zinc finger protein DOF5.2	0.97871	-0.763831	-0.285775	0.705306	-0.581091	0.635394	-0.278107	0.472531	-0.097625	-0.0478132	-0.0734203	-0.319825	1
gene-LOC110107151	ATP-dependent helicase rhp16 isoform X2 [Dendrobium catenatum]	K15083 DNA repair protein RAD16 | (RefSeq) DNA repair protein RAD16 isoform X1 (A)	GO:0005634,nucleus; GO:0005524,ATP binding; GO:0004386,helicase activity; GO:0003676,nucleic acid binding; GO:0008270,zinc ion binding; GO:0016569,covalent chromatin modification; GO:0009294,DNA mediated transformation; GO:0000724,double-strand break repair via homologous recombination; GO:0045003,double-strand break repair via synthesis-dependent strand annealing	RAD5A/SMARCA3	0.6709	-0.858459	-0.192131	0.311202	-0.58342	0.237728	-0.172304	-0.122733	0.455956	0.536277	-0.501866	-0.228017	1
gene-LOC110107591	homeobox-leucine zipper protein HOX14-like [Dendrobium catenatum]	K09338 homeobox-leucine zipper protein | (RefSeq) homeobox-leucine zipper protein HOX14-like (A)	GO:0005634,nucleus; GO:0043565,sequence-specific DNA binding; GO:0006355,regulation of transcription, DNA-templated; GO:0006351,transcription, DNA-templated	HD-ZIP	-0.564538	0.112017	0.0107345	-0.601996	0.0580827	-0.784582	0.0184357	-0.854623	0.756411	0.764218	-0.266751	0.018814	1
gene-LOC110107768	transcription factor MYBS2-like [Dendrobium catenatum]	K08869 aarF domain-containing kinase | (RefSeq) predicted protein (A)	GO:0005634,nucleus; GO:0003677,DNA binding; GO:0003700,DNA-binding transcription factor activity; GO:0046872,metal ion binding; GO:0045892,negative regulation of transcription, DNA-templated; GO:0009723,response to ethylene; GO:0009739,response to gibberellin; GO:0009744,response to sucrose; GO:0006351,transcription, DNA-templated	MYBS3	0.654054	-0.82854	-0.520396	0.306074	-0.499846	0.010571	-0.507988	-0.3203	0.638582	0.698204	-0.5926	-0.558613	1
gene-LOC110107770	ethylene-responsive transcription factor 2-like [Dendrobium catenatum]	K09286 EREBP-like factor | (RefSeq) ethylene-responsive transcription factor 2-like (A)	GO:0005634,nucleus; GO:0003677,DNA binding; GO:0003700,DNA-binding transcription factor activity; GO:0051301,cell division; GO:0006952,defense response; GO:0009873,ethylene-activated signaling pathway; GO:0010087,phloem or xylem histogenesis; GO:0010200,response to chitin; GO:0006351,transcription, DNA-templated	EREBP-1A	-0.843447	0.746578	0.247089	-0.603601	0.303051	-0.762088	0.238473	-0.402811	0.159734	0.107131	0.567969	0.282883	1
gene-LOC110107825	Ethylene-responsive transcription factor 3 [Dendrobium catenatum]	K09286 EREBP-like factor | (RefSeq) ethylene-responsive transcription factor 3 (A)	GO:0005634,nucleus; GO:0003700,DNA-binding transcription factor activity; GO:0043565,sequence-specific DNA binding; GO:0044212,transcription regulatory region DNA binding; GO:0006952,defense response; GO:0009873,ethylene-activated signaling pathway; GO:0045892,negative regulation of transcription, DNA-templated; GO:0006355,regulation of transcription, DNA-templated; GO:0009737,response to abscisi…	EREBP-7	-0.875163	0.577614	0.541287	-0.729893	0.343732	-0.33474	0.545192	-0.283505	-0.0467084	-0.0753925	0.046281	0.578603	1
gene-LOC110107872	zinc-finger homeodomain protein 10 [Dendrobium catenatum]	K15777 4,5-DOPA dioxygenase extradiol [EC:1.13.11.-] | (RefSeq) uncharacterized protein LOC110630336 (A)	GO:0005634,nucleus; GO:0003677,DNA binding; GO:0003700,DNA-binding transcription factor activity; GO:0046872,metal ion binding; GO:0042803,protein homodimerization activity; GO:0045893,positive regulation of transcription, DNA-templated; GO:0009414,response to water deprivation; GO:0006351,transcription, DNA-templated	Zinc-finger homeodomain protein 11	-0.330673	0.614984	0.179855	0.220699	0.875713	-0.312292	0.159197	-0.0778382	-0.0732287	-0.0634087	0.146414	0.162013	1
gene-LOC110107877	cyclic dof factor 1-like isoform X1 [Dendrobium catenatum]	K16222 Dof zinc finger protein DOF5.5 | (RefSeq) cyclic dof factor 1 isoform X1 (A)	GO:0005634,nucleus; GO:0003677,DNA binding; GO:0003700,DNA-binding transcription factor activity; GO:0046872,metal ion binding; GO:0000978,RNA polymerase II proximal promoter sequence-specific DNA binding; GO:0001210,transcriptional repressor activity, metal ion regulated sequence-specific DNA binding; GO:0009658,chloroplast organization; GO:0009908,flower development; GO:0045892,negative regulat…	Dof zinc finger protein DOF5.5	0.988323	-0.793935	-0.34449	0.697027	-0.581473	0.619016	-0.336905	0.430482	-0.0564119	-0.0077982	-0.14398	-0.379535	1
gene-LOC110108133	protein RADIALIS-like 3 [Dendrobium catenatum]	K15397 3-ketoacyl-CoA synthase [EC:2.3.1.199] | (RefSeq) 3-ketoacyl-CoA synthase 17-like (A)	GO:0005634,nucleus; GO:0003677,DNA binding; GO:0003700,DNA-binding transcription factor activity; GO:0006351,transcription, DNA-templated	RADIALIS-like 1/Protein RADIALIS-LIKE SANT/MYB 2/Protein RSM2;	0.937321	-0.690955	-0.365206	0.70643	-0.549838	0.457786	-0.361228	0.375887	0.00794235	0.0519899	0.0380253	-0.399981	1
gene-LOC110108823	transcription factor TCP15 [Dendrobium catenatum]	K16221 transcription factor TCP21 (protein CCA1 HIKING EXPEDITION) | (RefSeq) transcription factor TCP7 (A)	GO:0005634,nucleus; GO:0003677,DNA binding; GO:0003700,DNA-binding transcription factor activity; GO:0010252,auxin homeostasis; GO:0008283,cell proliferation; GO:0007623,circadian rhythm; GO:0042023,DNA endoreduplication; GO:0048467,gynoecium development; GO:0010229,inflorescence development; GO:0031540,regulation of anthocyanin biosynthetic process; GO:0006355,regulation of transcription, DNA-te…	TCP15	0.237863	-0.569826	-0.693478	-0.0745673	-0.231589	-0.282608	-0.68713	-0.635296	0.743507	0.757455	-0.845783	-0.713996	1
gene-LOC110109339	bZIP transcription factor TRAB1-like [Dendrobium catenatum]	K14432 ABA responsive element binding factor | (RefSeq) bZIP transcription factor TRAB1-like (A)	GO:0005634,nucleus; GO:0003677,DNA binding; GO:0003700,DNA-binding transcription factor activity; GO:0009738,abscisic acid-activated signaling pathway; GO:0006351,transcription, DNA-templated	bZIP transcription factor 36	-0.946339	0.715106	0.256212	-0.798794	0.260064	-0.695973	0.251735	-0.439164	0.125618	0.0603474	0.376663	0.3026	1
gene-LOC110109610	dof zinc finger protein DOF5.6-like [Dendrobium catenatum]	K20043 clathrin coat assembly protein AP180 | (RefSeq) putative clathrin assembly protein At5g35200 (A)	GO:0005634,nucleus; GO:0003700,DNA-binding transcription factor activity; GO:0046872,metal ion binding; GO:0044212,transcription regulatory region DNA binding; GO:0006355,regulation of transcription, DNA-templated; GO:0048364,root development; GO:0006351,transcription, DNA-templated	Dof zinc finger protein DOF5.3	0.866069	-0.79541	-0.318201	0.532399	-0.699129	0.34052	-0.30654	0.18314	0.217809	0.27301	-0.0590928	-0.350311	1
gene-LOC110109614	two-component response regulator-like APRR5 [Dendrobium catenatum]	K03539 ribonuclease P/MRP protein subunit RPP1 [EC:3.1.26.5] | (RefSeq) uncharacterized LOC105046161 (A)	--	--	0.776197	-0.867567	-0.151005	0.415249	-0.655433	0.377613	-0.131828	0.0686097	0.2988	0.377076	-0.337875	-0.185851	1
gene-LOC110109718	protein PHR1-LIKE 2-like [Dendrobium catenatum]	K00975 glucose-1-phosphate adenylyltransferase [EC:2.7.7.27] | (RefSeq) putative two-component response regulator ARR21 (A)	GO:0005634,nucleus; GO:0003700,DNA-binding transcription factor activity; GO:0043565,sequence-specific DNA binding; GO:0016036,cellular response to phosphate starvation; GO:0010628,positive regulation of gene expression; GO:0006355,regulation of transcription, DNA-templated; GO:0006351,transcription, DNA-templated	Myb family transcription factor PHL2	0.791668	-0.316101	-0.107748	0.953335	0.0875964	0.481289	-0.115716	0.497764	-0.217692	-0.153769	0.0628701	-0.158596	1
gene-LOC110109864	transcription factor SRM1-like [Dendrobium catenatum]	K08869 aarF domain-containing kinase | (RefSeq) predicted protein (A)	GO:0005634,nucleus; GO:0003677,DNA binding; GO:0048262,determination of dorsal/ventral asymmetry; GO:0009908,flower development; GO:0006355,regulation of transcription, DNA-templated; GO:0006351,transcription, DNA-templated	DIVARICATA	-0.964943	0.738077	0.321757	-0.685798	0.594676	-0.618568	0.315324	-0.481471	0.115047	0.0740286	0.0288582	0.352606	1
gene-LOC110109981	homeobox-leucine zipper protein HOX32-like [Dendrobium catenatum]	K09338 homeobox-leucine zipper protein | (RefSeq) homeobox-leucine zipper protein HOX32-like (A)	GO:0005634,nucleus; GO:0003677,DNA binding; GO:0008289,lipid binding; GO:0006355,regulation of transcription, DNA-templated; GO:0006351,transcription, DNA-templated	HD-ZIP protein HOX32	-0.109079	-0.524644	-0.526952	-0.615602	-0.494197	-0.390063	-0.509465	-0.791732	0.792523	0.778843	-0.82775	-0.515636	1
gene-LOC110110080	MADS-box transcription factor PHERES 2-like [Dendrobium catenatum]	--	--	--	-0.281167	0.591856	0.289213	0.250768	0.928004	0.0636387	0.270096	0.199194	-0.413648	-0.409978	-0.00758354	0.276252	1
gene-LOC110110298	transcription factor bHLH18-like [Dendrobium catenatum]	K13422 transcription factor MYC2 | (RefSeq) transcription factor MYC2-like (A)	GO:0005634,nucleus; GO:0003677,DNA binding; GO:0003700,DNA-binding transcription factor activity; GO:0046983,protein dimerization activity; GO:0006355,regulation of transcription, DNA-templated; GO:0006351,transcription, DNA-templated	bHLH25	0.850104	-0.612487	-0.360653	0.615874	-0.37027	0.772421	-0.358915	0.577115	-0.348519	-0.333564	-0.240673	-0.383445	1
gene-LOC110110502	zinc finger protein 8-like [Dendrobium catenatum]	--	GO:0005634,nucleus; GO:0003700,DNA-binding transcription factor activity; GO:0046872,metal ion binding; GO:0003676,nucleic acid binding; GO:0009740,gibberellic acid mediated signaling pathway; GO:0007275,multicellular organism development; GO:0006355,regulation of transcription, DNA-templated; GO:0009739,response to gibberellin; GO:0006351,transcription, DNA-templated; GO:0010091,trichome branchi…	Zinc finger protein GIS	0.927798	-0.66893	-0.380141	0.681889	-0.446675	0.72993	-0.377722	0.560371	-0.272096	-0.248028	-0.162801	-0.407614	1
gene-LOC110110542	cyclic dof factor 1-like [Dendrobium catenatum]	K16222 Dof zinc finger protein DOF5.5 | (RefSeq) cyclic dof factor 1 isoform X1 (A)	GO:0005634,nucleus; GO:0003700,DNA-binding transcription factor activity; GO:0046872,metal ion binding; GO:0043565,sequence-specific DNA binding; GO:0009908,flower development; GO:0006355,regulation of transcription, DNA-templated; GO:0006351,transcription, DNA-templated	Dof zinc finger protein DOF5.2	0.940985	-0.765911	-0.35949	0.654495	-0.460849	0.754057	-0.353069	0.487991	-0.193525	-0.156097	-0.344968	-0.390978	1
gene-LOC110110586	heat stress transcription factor B-2b-like [Dendrobium catenatum]	K09419 heat shock transcription factor, other eukaryote | (RefSeq) heat stress transcription factor B-2b-like (A)	GO:0005634,nucleus; GO:0003700,DNA-binding transcription factor activity; GO:0043565,sequence-specific DNA binding; GO:0006351,transcription, DNA-templated	Heat stress transcription factor B-2b/rHsf2/Heat stress transcription factor 21	0.700495	-0.833617	-0.395677	0.274374	-0.501685	0.609336	-0.38151	0.161012	0.037024	0.0667421	-0.740613	-0.416199	1
gene-LOC110110730	dof zinc finger protein DOF2.1-like [Dendrobium catenatum]	K20043 clathrin coat assembly protein AP180 | (RefSeq) putative clathrin assembly protein At5g35200 (A)	GO:0005634,nucleus; GO:0003700,DNA-binding transcription factor activity; GO:0046872,metal ion binding; GO:0044212,transcription regulatory region DNA binding; GO:0006355,regulation of transcription, DNA-templated; GO:0048364,root development; GO:0006351,transcription, DNA-templated	Dof zinc finger protein DOF5.3	0.222567	-0.754476	-0.499298	-0.302238	-0.556133	-0.0832017	-0.479174	-0.571286	0.683225	0.701476	-0.923067	-0.505722	1
gene-LOC110110815	myb-related protein 308-like [Dendrobium catenatum]	K09422 transcription factor MYB, plant | (RefSeq) myb-related protein 308-like (A)	GO:0005634,nucleus; GO:0003700,DNA-binding transcription factor activity; GO:0000981,DNA-binding transcription factor activity, RNA polymerase II-specific; GO:0043565,sequence-specific DNA binding; GO:0001135,RNA polymerase II transcription regulator recruiting activity; GO:0044212,transcription regulatory region DNA binding; GO:0030154,cell differentiation; GO:0006952,defense response; GO:000635…	MYB102 /Myb-related protein M4	0.814531	-0.426231	-0.362259	0.70196	-0.276769	0.659793	-0.367877	0.638907	-0.408462	-0.404371	0.0666405	-0.384222	1
gene-LOC110110823	myb-related protein 308-like [Dendrobium catenatum]	K09422 transcription factor MYB, plant | (RefSeq) myb-related protein 308-like (A)	GO:0005634,nucleus; GO:0003700,DNA-binding transcription factor activity; GO:0000981,DNA-binding transcription factor activity, RNA polymerase II-specific; GO:0043565,sequence-specific DNA binding; GO:0001135,RNA polymerase II transcription regulator recruiting activity; GO:0044212,transcription regulatory region DNA binding; GO:0030154,cell differentiation; GO:0006952,defense response; GO:000635…	MYB102 /Myb-related protein M4	0.828127	-0.589983	-0.364938	0.560088	-0.468333	0.73815	-0.362893	0.595534	-0.360854	-0.356413	-0.101234	-0.380882	1
gene-LOC110110969	serotonin N-acetyltransferase 2, chloroplastic [Dendrobium catenatum]	K22450 aralkylamine N-acetyltransferase [EC:2.3.1.87] | (RefSeq) serotonin N-acetyltransferase 2, chloroplastic (A)	GO:0009507,chloroplast; GO:0005737,cytoplasm; GO:0004059,aralkylamine N-acetyltransferase activity; GO:0030187,melatonin biosynthetic process	N-acetyltransferase 2	0.840335	-0.737789	-0.407727	0.649743	-0.371985	0.236992	-0.402023	0.0315977	0.335284	0.404667	-0.320118	-0.455947	1
gene-LOC110111251	zinc finger protein WIP2-like [Dendrobium catenatum]	K12309 beta-galactosidase [EC:3.2.1.23] | (Kazusa) Lj3g3v0323160.2; - (A)	GO:0005634,nucleus; GO:0003700,DNA-binding transcription factor activity; GO:0046872,metal ion binding; GO:0003676,nucleic acid binding; GO:0001709,cell fate determination; GO:1990058,fruit replum development; GO:0009860,pollen tube growth; GO:0010468,regulation of gene expression; GO:0006355,regulation of transcription, DNA-templated; GO:0006351,transcription, DNA-templated; GO:0010500,transmitt…	Zinc finger protein WIP2	0.269775	-0.446281	-0.333868	-0.22603	-0.861369	0.10848	-0.321417	0.0542587	0.0894923	0.0510527	0.147928	-0.309134	1
gene-LOC110111362	uncharacterized protein LOC110111362 isoform X1 [Dendrobium catenatum]	K13963 serpin B | (RefSeq) uncharacterized protein LOC111242705 (A)	GO:0005634,nucleus; GO:0003700,DNA-binding transcription factor activity; GO:0008270,zinc ion binding; GO:0010018,far-red light signaling pathway; GO:0042753,positive regulation of circadian rhythm; GO:0045893,positive regulation of transcription, DNA-templated; GO:0009585,red, far-red light phototransduction	FAR1-RELATED SEQUENCE 12	0.688388	-0.843693	-0.000952078	0.291495	-0.648829	0.565454	0.0220207	0.184467	0.107811	0.178906	-0.432463	-0.0256076	1
gene-LOC110111827	transcription factor TCP20-like [Dendrobium catenatum]	K16221 transcription factor TCP21 (protein CCA1 HIKING EXPEDITION) | (RefSeq) TCP family transcription factor (A)	GO:0005634,nucleus; GO:0003677,DNA binding; GO:0003700,DNA-binding transcription factor activity; GO:0000987,proximal promoter sequence-specific DNA binding; GO:0043565,sequence-specific DNA binding; GO:0009653,anatomical structure morphogenesis; GO:0006351,transcription, DNA-templated	TCP20	-0.688121	0.809104	0.297109	-0.202711	0.680789	-0.679512	0.280391	-0.300606	0.093505	0.076179	0.495572	0.305335	1
gene-LOC110111861	probable histidine kinase 2 isoform X1 [Dendrobium catenatum]	K14489 arabidopsis histidine kinase 2/3/4 (cytokinin receptor) [EC:2.7.13.3] | (RefSeq) histidine kinase 3 (A)	GO:0016021,integral component of membrane; GO:0005622,intracellular; GO:0005886,plasma membrane; GO:0000155,phosphorelay sensor kinase activity; GO:0009736,cytokinin-activated signaling pathway	Probable histidine kinase 2	-0.848495	0.686362	0.0637211	-0.747102	0.284255	-0.466921	0.0546915	-0.254917	-0.107151	-0.201392	0.244016	0.115527	1
gene-LOC110112008	multiprotein-bridging factor 1c [Dendrobium catenatum]	K03627 putative transcription factor | (RefSeq) multiprotein-bridging factor 1c (A)	GO:0005737,cytoplasm; GO:0005730,nucleolus; GO:0003700,DNA-binding transcription factor activity; GO:0043565,sequence-specific DNA binding; GO:0003713,transcription coactivator activity; GO:0009873,ethylene-activated signaling pathway; GO:0045893,positive regulation of transcription, DNA-templated; GO:0009737,response to abscisic acid; GO:0009408,response to heat; GO:0009414,response to water dep…	Multiprotein-bridging factor 1c	0.297222	-0.593558	-0.329718	-0.102726	-0.335683	0.415365	-0.316059	-0.0413909	0.0634249	0.0643584	-0.846073	-0.331092	1
gene-LOC110112394	homeobox-leucine zipper protein ATHB-13-like [Dendrobium catenatum]	K09338 homeobox-leucine zipper protein | (RefSeq) homeobox-leucine zipper protein ATHB-13-like (A)	GO:0005634,nucleus; GO:0003700,DNA-binding transcription factor activity; GO:0043565,sequence-specific DNA binding; GO:0048826,cotyledon morphogenesis; GO:0009965,leaf morphogenesis; GO:0080022,primary root development; GO:0009744,response to sucrose; GO:0006351,transcription, DNA-templated	HD-ZIP protein ATHB-13	-0.922607	0.756548	0.590429	-0.594204	0.608272	-0.405616	0.587087	-0.262901	-0.0911231	-0.11399	0.136679	0.619547	1
gene-LOC110112867	myb-related protein 308-like [Dendrobium catenatum]	K09422 transcription factor MYB, plant | (RefSeq) myb-related protein 308-like (A)	GO:0005634,nucleus; GO:0003677,DNA binding; GO:0006355,regulation of transcription, DNA-templated; GO:0006351,transcription, DNA-templated	Myb-related protein Hv1	-0.00755044	-0.4432	-0.377236	-0.260233	-0.129355	-0.351594	-0.365527	-0.726691	0.765706	0.795243	-0.85846	-0.392826	1
gene-LOC110112950	dehydration-responsive element-binding protein 2A-like isoform X2 [Dendrobium catenatum]	K09286 EREBP-like factor | (RefSeq) dehydration-responsive element-binding protein 2A-like isoform X2 (A)	GO:0005634,nucleus; GO:0003677,DNA binding; GO:0003700,DNA-binding transcription factor activity; GO:0006351,transcription, DNA-templated	DREB2A;	0.169633	-0.641156	-0.435045	-0.349318	-0.503949	0.160738	-0.417281	-0.314631	0.334168	0.324743	-0.881194	-0.427579	1
gene-LOC110113181	BTB/POZ and TAZ domain-containing protein 1-like [Dendrobium catenatum]	--	GO:0005737,cytoplasm; GO:0005634,nucleus; GO:0019005,SCF ubiquitin ligase complex; GO:0005516,calmodulin binding; GO:0004402,histone acetyltransferase activity; GO:0003712,transcription coregulator activity; GO:0031625,ubiquitin protein ligase binding; GO:0008270,zinc ion binding; GO:0009553,embryo sac development; GO:0009555,pollen development; GO:0043161,proteasome-mediated ubiquitin-dependent …	BTB/POZ and TAZ	-0.835278	0.715256	0.469416	-0.514985	0.438516	-0.696494	0.464729	-0.416346	0.187893	0.173464	0.427527	0.491902	1
gene-LOC110113366	probable WRKY transcription factor 41 [Dendrobium catenatum]	K13459 disease resistance protein RPS2 | (RefSeq) disease resistance protein At4g27190-like isoform X1 (A)	GO:0005634,nucleus; GO:0003700,DNA-binding transcription factor activity; GO:0043565,sequence-specific DNA binding; GO:0006351,transcription, DNA-templated	WRKY	-0.706358	0.384252	-0.0260089	-0.845782	-0.0611376	-0.34517	-0.0251532	-0.283389	-0.0154215	-0.106889	0.0635652	0.0298448	1
gene-LOC110113543	bZIP transcription factor 11-like [Dendrobium catenatum]	K09060 plant G-box-binding factor | (RefSeq) bZIP transcription factor 16-like isoform X1 (A)	GO:0005634,nucleus; GO:0003700,DNA-binding transcription factor activity; GO:0046982,protein heterodimerization activity; GO:0043565,sequence-specific DNA binding; GO:0017148,negative regulation of translation; GO:0045893,positive regulation of transcription, DNA-templated; GO:0009744,response to sucrose; GO:0080149,sucrose induced translational repression; GO:0006351,transcription, DNA-templated	bZIP	-0.541238	0.790991	0.482705	-0.0925837	0.457149	-0.424136	0.468592	0.0563113	-0.196673	-0.215137	0.875984	0.498044	1
gene-LOC110113836	BTB/POZ domain and ankyrin repeat-containing protein NPR1-like [Dendrobium catenatum]	K14508 regulatory protein NPR1 | (RefSeq) BTB/POZ domain and ankyrin repeat-containing protein NPR1-like (A)	GO:0005737,cytoplasm; GO:0005634,nucleus; GO:0042742,defense response to bacterium; GO:0050832,defense response to fungus; GO:0080027,response to herbivore	BTB/POZ	-0.926096	0.776564	0.110685	-0.728865	0.350864	-0.745994	0.099995	-0.437163	0.112722	0.0344503	0.401261	0.155279	1
gene-LOC110113893	protein indeterminate-domain 7-like [Dendrobium catenatum]	K12309 beta-galactosidase [EC:3.2.1.23] | (Kazusa) Lj3g3v0323160.1; - (A)	GO:0003677,DNA binding; GO:0003700,DNA-binding transcription factor activity; GO:0046872,metal ion binding; GO:0006355,regulation of transcription, DNA-templated; GO:0006351,transcription, DNA-templated	Protein indeterminate-domain 7	-0.0765425	-0.540681	-0.627729	-0.676482	-0.736504	-0.466511	-0.610241	-0.766458	0.812008	0.777379	-0.561658	-0.605777	1
gene-LOC110113932	homeobox protein knotted-1-like 6 [Dendrobium catenatum]	--	GO:0005634,nucleus; GO:0003677,DNA binding; GO:0003700,DNA-binding transcription factor activity; GO:0043565,sequence-specific DNA binding; GO:0006355,regulation of transcription, DNA-templated; GO:0006351,transcription, DNA-templated	Homeobox protein knotted-1-like 6	-0.269743	-0.380374	-0.403498	-0.702739	-0.374632	-0.46557	-0.386832	-0.831097	0.774117	0.758898	-0.780368	-0.388117	1
gene-LOC110114573	heat stress transcription factor A-1-like [Dendrobium catenatum]	K09419 heat shock transcription factor, other eukaryote | (RefSeq) heat stress transcription factor A-1-like (A)	GO:0005634,nucleus; GO:0003700,DNA-binding transcription factor activity; GO:0043565,sequence-specific DNA binding; GO:0006351,transcription, DNA-templated	Heat stress transcription factor A-1/Heat stress transcription factor 13/rHsf3	0.991513	-0.754401	-0.349037	0.738452	-0.524253	0.626908	-0.343613	0.461111	-0.0940882	-0.046997	-0.120104	-0.385365	1
gene-LOC110114578	probable transcription factor KAN2 isoform X1 [Dendrobium catenatum]	K00975 glucose-1-phosphate adenylyltransferase [EC:2.7.7.27] | (RefSeq) putative two-component response regulator ARR21 (A)	GO:0005634,nucleus; GO:0003700,DNA-binding transcription factor activity; GO:0044212,transcription regulatory region DNA binding; GO:0048440,carpel development; GO:0030154,cell differentiation; GO:0048481,plant ovule development; GO:0009944,polarity specification of adaxial/abaxial axis; GO:0006355,regulation of transcription, DNA-templated; GO:0006351,transcription, DNA-templated	KAN2	0.95927	-0.777469	-0.397486	0.628249	-0.636928	0.612736	-0.39038	0.440857	-0.0859108	-0.0526038	-0.107207	-0.425382	1
gene-LOC110115348	protein RADIALIS-like 4 [Dendrobium catenatum]	K00784 ribonuclease Z [EC:3.1.26.11] | (RefSeq) tRNase Z TRZ1 isoform X1 (A)	GO:0005634,nucleus; GO:0003677,DNA binding; GO:0003700,DNA-binding transcription factor activity; GO:0006351,transcription, DNA-templated	MYB 2/Protein RSM2;	0.0974308	-0.281043	-0.341856	0.0482598	-0.0254966	-0.517296	-0.339234	-0.640298	0.781131	0.825106	-0.380254	-0.371178	1
gene-LOC110115712	probable histidine kinase 6 [Dendrobium catenatum]	K14489 arabidopsis histidine kinase 2/3/4 (cytokinin receptor) [EC:2.7.13.3] | (RefSeq) probable histidine kinase 6 (A)	GO:0016021,integral component of membrane; GO:0005622,intracellular; GO:0005886,plasma membrane; GO:0019955,cytokine binding; GO:0000155,phosphorelay sensor kinase activity; GO:0004673,protein histidine kinase activity; GO:0009736,cytokinin-activated signaling pathway; GO:0006468,protein phosphorylation	Probable histidine kinase 4	0.269651	-0.706153	-0.601956	-0.286968	-0.571612	0.135779	-0.586349	-0.324853	0.383101	0.366658	-0.870485	-0.596708	1
gene-LOC110116262	probable N-acetyltransferase HLS1-like [Dendrobium catenatum]	--	GO:0008080,N-acetyltransferase activity; GO:0016747,transferase activity, transferring acyl groups other than amino-acyl groups; GO:0006473,protein acetylation	N-acetyltransferase HLS1-like	-0.656483	0.844943	0.0785366	-0.178263	0.776171	-0.553204	0.0551421	-0.19293	-0.0827895	-0.132254	0.367882	0.0920692	1
gene-LOC110116746	GATA transcription factor 4-like [Dendrobium catenatum]	K21630 GATA-type zinc finger protein 1 | (RefSeq) GATA transcription factor 6-like (A)	GO:0005634,nucleus; GO:0005667,transcription factor complex; GO:0003682,chromatin binding; GO:0003700,DNA-binding transcription factor activity; GO:0000977,RNA polymerase II regulatory region sequence-specific DNA binding; GO:0001085,RNA polymerase II transcription factor binding; GO:0001228,DNA-binding transcription activator activity, RNA polymerase II-specific; GO:0008270,zinc ion binding; GO:…	GATA	-0.644049	0.223109	0.08816	-0.842364	-0.310947	-0.593361	0.0977796	-0.509195	0.362271	0.312234	0.223221	0.133451	1
gene-LOC114579630	transcription factor GAMYB-like [Dendrobium catenatum]	K09422 transcription factor MYB, plant | (RefSeq) transcription factor GAMYB-like (A)	GO:0005634,nucleus; GO:0000981,DNA-binding transcription factor activity, RNA polymerase II-specific; GO:0043565,sequence-specific DNA binding; GO:0001135,RNA polymerase II transcription regulator recruiting activity; GO:0044212,transcription regulatory region DNA binding; GO:0030154,cell differentiation; GO:0006357,regulation of transcription by RNA polymerase II; GO:0006351,transcription, DNA-t…	MYB58	-0.190774	0.483251	-0.0347595	0.25844	0.809747	-0.119687	-0.0565783	0.0250171	-0.185614	-0.194558	-0.0499801	-0.0503755	1
