# Supplementary material for: The Integration of the Metabolome and Transcriptome for Dendrobium nobile Lindl. in Response to Methyl Jasmonate
Source: Molecules. 2023 Dec 1;28(23):7892. doi: 10.3390/molecules28237892 (PMC10707931; doi:10.3390/molecules28237892)
Supplement: Supplementary file 1 [file molecules-28-07892-s001.zip › Table S3. Expression profiles of 313 TFs were corrected with those of structual genes in polysaccharides biosynthesis.xlsx]

## Sheet: Sheet1
S3 Table. Expression profiles of 313 TFs were corrected with those of structual genes in polysaccharides biosynthesis.
Transcript ID	NR_annotation	KEGG_annotation	GO_annotation	TF Name	Pearson correlation coefficient（r）
					gene-LOC110094486	gene-LOC110116705	gene-LOC110099755	gene-LOC110100474	gene-LOC110101351	gene-LOC110111251	gene-LOC110108196	gene-LOC110093013	gene-LOC110098633	gene-LOC110109874	gene-LOC110095762	gene-LOC110098996	gene-LOC110102336	gene-LOC110116198	gene-LOC114579173	gene-LOC110097902	gene-LOC110106379	gene-LOC110105045	gene-LOC110116697	gene-LOC110093370	gene-LOC110095029	gene-LOC110105279	gene-LOC110114431	gene-LOC110098534	gene-LOC110114107	gene-LOC110092960	gene-LOC110096435	gene-LOC110102910	gene-LOC110098770	gene-LOC110110222	gene-LOC110098252	gene-LOC110100024	gene-LOC110095291	gene-LOC110094674	gene-LOC110094760	gene-LOC110111843	gene-LOC110110239	gene-LOC110101120	gene-LOC110114297	gene-LOC110108280	gene-LOC110099922	gene-LOC110110429	gene-LOC110114372	gene-LOC110105726	gene-LOC110109716
gene-LOC110092244	probable transcription factor GLK1 [Dendrobium catenatum]	K14491 two-component response regulator ARR-B family | (RefSeq) two-component response regulator ORR23 (A)	GO:0005634,nucleus; GO:0003677,DNA binding; GO:1900056,negative regulation of leaf senescence; GO:0006355,regulation of transcription, DNA-templated; GO:0006351,transcription, DNA-templated	GLK1	0.987784	0.965726	0.120897	-0.0273846	0.0604751	0.389054	-0.141853	0.256071	-0.533699	0.788816	-0.045578	-0.515511	-0.346961	-0.355484	-0.52841	-0.121324	-0.163762	0.98856	0.922722	-0.940073	0.873663	-0.872575	0.665683	0.948414	0.474799	-0.978359	-0.981372	-0.984737	-0.842816	0.664512	-0.905042	-0.989515	-0.976721	-0.940501	-0.98562	-0.912324	0.890976	0.997303	-0.245914	0.198039	-0.629414	0.314314	-0.957578	0.626853	0.810244
gene-LOC110113387	zinc finger protein CONSTANS-LIKE 2-like [Dendrobium catenatum]	K12135 zinc finger protein CONSTANS | (RefSeq) zinc finger protein CONSTANS-LIKE 2-like (A)	GO:0005634,nucleus; GO:0003677,DNA binding; GO:0003700,DNA-binding transcription factor activity; GO:0008270,zinc ion binding; GO:0009658,chloroplast organization; GO:0009909,regulation of flower development; GO:0009416,response to light stimulus; GO:0006351,transcription, DNA-templated	CONSTANS-LIKE 2	0.994415	0.975409	0.173962	0.0104381	0.113398	0.438082	-0.112092	0.310222	-0.483002	0.783235	0.00383658	-0.555519	-0.302253	-0.390335	-0.566571	-0.0741236	-0.206265	0.988248	0.932468	-0.929075	0.859952	-0.844044	0.639426	0.944987	0.439189	-0.98205	-0.977006	-0.989898	-0.827495	0.646236	-0.915956	-0.99242	-0.970907	-0.941297	-0.982504	-0.927509	0.890458	0.997155	-0.203741	0.20694	-0.617201	0.31677	-0.958241	0.62614	0.807792
gene-LOC110097562	homeobox protein BEL1 homolog [Dendrobium catenatum]	--	GO:0005634,nucleus; GO:0003677,DNA binding; GO:0003700,DNA-binding transcription factor activity; GO:0009965,leaf morphogenesis; GO:0006351,transcription, DNA-templated	BEL1	0.969378	0.933268	0.0363832	-0.118112	-0.0160794	0.340081	-0.0996373	0.196771	-0.528113	0.891442	-0.11302	-0.407347	-0.448634	-0.201851	-0.443396	-0.21984	-0.0415209	0.988899	0.898412	-0.956186	0.854029	-0.812805	0.64648	0.970359	0.522241	-0.976571	-0.985846	-0.956891	-0.870906	0.603114	-0.892898	-0.954702	-0.914432	-0.918595	-0.929359	-0.844709	0.862672	0.963472	-0.323837	0.246605	-0.578182	0.387473	-0.960685	0.622211	0.691544
gene-LOC110102742	protein REVEILLE 2-like [Dendrobium catenatum]	K12134 circadian clock associated 1 | (RefSeq) protein CCA1-like isoform X1 (A)	GO:0005634,nucleus; GO:0003677,DNA binding; GO:0003700,DNA-binding transcription factor activity; GO:0043565,sequence-specific DNA binding; GO:0007623,circadian rhythm; GO:0048574,long-day photoperiodism, flowering; GO:0042754,negative regulation of circadian rhythm; GO:0045892,negative regulation of transcription, DNA-templated; GO:0045893,positive regulation of transcription, DNA-templated; GO:…	MYB	0.98332	0.957555	0.0683203	-0.0777302	0.0155918	0.341414	-0.12435	0.20778	-0.55419	0.836724	-0.0802392	-0.449768	-0.417718	-0.282352	-0.481376	-0.194393	-0.0846866	0.990285	0.923437	-0.963666	0.863683	-0.859484	0.651869	0.971752	0.497411	-0.98456	-0.992486	-0.976744	-0.879369	0.634137	-0.906718	-0.97987	-0.957216	-0.935845	-0.966861	-0.874858	0.8969	0.988025	-0.315378	0.249589	-0.619036	0.37733	-0.97065	0.653441	0.748352
gene-LOC110103436	ethylene-responsive transcription factor-like protein At4g13040 isoform X1 [Dendrobium catenatum]	--	GO:0005634,nucleus; GO:0003677,DNA binding; GO:0003700,DNA-binding transcription factor activity; GO:0009873,ethylene-activated signaling pathway; GO:0007275,multicellular organism development; GO:0006351,transcription, DNA-templated	ERF	0.983859	0.95443	0.108919	-0.0450973	0.0412007	0.401079	-0.157002	0.2582	-0.527852	0.806365	-0.0711906	-0.513755	-0.344335	-0.331556	-0.5155	-0.112126	-0.16729	0.994237	0.90414	-0.928517	0.885998	-0.866789	0.689609	0.937899	0.497885	-0.972037	-0.976726	-0.980357	-0.822291	0.674913	-0.891925	-0.983126	-0.968231	-0.935117	-0.979452	-0.915322	0.866425	0.992278	-0.223405	0.151683	-0.619717	0.273538	-0.947109	0.586815	0.81986
gene-LOC110093322	homeobox-leucine zipper protein HOX6-like [Dendrobium catenatum]	K09338 homeobox-leucine zipper protein | (RefSeq) homeobox-leucine zipper protein HOX6-like (A)	GO:0005634,nucleus; GO:0003700,DNA-binding transcription factor activity; GO:0043565,sequence-specific DNA binding; GO:0006351,transcription, DNA-templated	HD-ZIP	-0.976693	-0.948977	-0.0641565	-0.0161982	-0.02435	-0.376278	0.071692	-0.206972	0.561583	-0.767684	0.115187	0.506755	0.356692	0.304667	0.541412	0.128383	0.169317	-0.977508	-0.888033	0.938623	-0.922754	0.885186	-0.732374	-0.944559	-0.560357	0.977102	0.985354	0.956033	0.831074	-0.746249	0.920243	0.966077	0.959519	0.970255	0.968132	0.910929	-0.853023	-0.988999	0.252958	-0.170818	0.538904	-0.305379	0.925921	-0.578018	-0.814175
gene-LOC110097011	protein REVEILLE 8-like isoform X1 [Dendrobium catenatum]	K12133 MYB-related transcription factor LHY | (RefSeq) protein CCA1 (A)	GO:0005634,nucleus; GO:0003677,DNA binding; GO:0003700,DNA-binding transcription factor activity; GO:0042752,regulation of circadian rhythm; GO:0009737,response to abscisic acid; GO:0046686,response to cadmium ion; GO:0009723,response to ethylene; GO:0009739,response to gibberellin; GO:0009753,response to jasmonic acid; GO:0009751,response to salicylic acid; GO:0009651,response to salt stress; GO…	REVEILLE	0.991321	0.97088	0.12795	-0.0200322	0.0723202	0.392797	-0.11768	0.262092	-0.522249	0.796575	-0.0325402	-0.513924	-0.35061	-0.352525	-0.535194	-0.125642	-0.158192	0.988747	0.931252	-0.946616	0.866053	-0.86041	0.649519	0.957677	0.466104	-0.984796	-0.985754	-0.985885	-0.852771	0.650779	-0.915443	-0.989986	-0.971491	-0.94381	-0.981179	-0.90855	0.897951	0.997041	-0.254627	0.226634	-0.620298	0.343331	-0.964214	0.642411	0.790589
gene-LOC110097602	protein CCA1-like [Dendrobium catenatum]	K12133 MYB-related transcription factor LHY | (RefSeq) protein CCA1-like (A)	GO:0005634,nucleus; GO:0003677,DNA binding; GO:0003700,DNA-binding transcription factor activity; GO:0043565,sequence-specific DNA binding; GO:0007623,circadian rhythm; GO:0048574,long-day photoperiodism, flowering; GO:0042754,negative regulation of circadian rhythm; GO:0045892,negative regulation of transcription, DNA-templated; GO:0045893,positive regulation of transcription, DNA-templated; GO:…	MYB	0.984662	0.963074	0.105536	-0.083556	0.0494088	0.355826	-0.122532	0.240888	-0.517783	0.848573	-0.03128	-0.453124	-0.408357	-0.300465	-0.483708	-0.187797	-0.0812097	0.98766	0.939972	-0.961571	0.826775	-0.829134	0.598874	0.9748	0.444986	-0.984489	-0.986895	-0.982554	-0.884804	0.577611	-0.905257	-0.982199	-0.949259	-0.919293	-0.96041	-0.86638	0.911359	0.982827	-0.312329	0.288775	-0.639116	0.407959	-0.982894	0.682833	0.718755
gene-LOC110099669	transcription factor TCP7 [Dendrobium catenatum]	K16221 transcription factor TCP21 (protein CCA1 HIKING EXPEDITION) | (RefSeq) transcription factor TCP7 (A)	GO:0005634,nucleus; GO:0003677,DNA binding; GO:0003700,DNA-binding transcription factor activity; GO:0006355,regulation of transcription, DNA-templated; GO:0006351,transcription, DNA-templated	TCP7	0.993185	0.973217	0.188949	-0.0230765	0.119843	0.443402	-0.131387	0.329056	-0.458171	0.812642	0.0254341	-0.542975	-0.308952	-0.383014	-0.546848	-0.0804877	-0.187	0.991142	0.938689	-0.926259	0.831559	-0.818003	0.60376	0.945872	0.407321	-0.978926	-0.97169	-0.994193	-0.829606	0.594662	-0.903877	-0.992263	-0.96068	-0.920301	-0.974444	-0.915093	0.894601	0.990218	-0.204269	0.221741	-0.641076	0.327915	-0.968274	0.63792	0.781164
gene-LOC110101183	zinc finger protein STOP1 homolog [Dendrobium catenatum]	K14412 alpha-1,4-fucosyltransferase [EC:2.4.1.65] | (RefSeq) uncharacterized LOC102714333 (A)	GO:0005634,nucleus; GO:0003700,DNA-binding transcription factor activity; GO:0046872,metal ion binding; GO:0003676,nucleic acid binding; GO:0010447,response to acidic pH; GO:0010044,response to aluminum ion; GO:0006351,transcription, DNA-templated	STOP1	0.985938	0.952861	0.118181	-0.0384485	0.0532278	0.427979	-0.118453	0.27925	-0.492335	0.833115	-0.0653028	-0.516551	-0.33901	-0.308198	-0.523379	-0.101492	-0.169721	0.997916	0.900865	-0.925653	0.882603	-0.833464	0.680505	0.942254	0.500448	-0.976903	-0.978113	-0.976584	-0.81577	0.65993	-0.899902	-0.976081	-0.947685	-0.936394	-0.963003	-0.91336	0.852565	0.985345	-0.208987	0.159053	-0.586512	0.286303	-0.946276	0.573389	0.792785
gene-LOC110102348	homeobox-DDT domain protein RLT3 isoform X1 [Dendrobium catenatum]	--	GO:0005634,nucleus; GO:0003677,DNA binding; GO:0009908,flower development; GO:0006355,regulation of transcription, DNA-templated; GO:0006351,transcription, DNA-templated	DDT	-0.999423	-0.988128	-0.225244	-0.0897218	-0.181818	-0.482166	0.0202292	-0.354622	0.429758	-0.758756	-0.0603777	0.596214	0.258108	0.423271	0.62803	0.0319797	0.250199	-0.976003	-0.94579	0.92552	-0.846624	0.808315	-0.605005	-0.950415	-0.408481	0.99155	0.976643	0.984627	0.824017	-0.638484	0.948454	0.987598	0.955893	0.957206	0.969386	0.93624	-0.893835	-0.993425	0.179611	-0.259439	0.564279	-0.365227	0.955075	-0.643144	-0.782304
gene-LOC110102603	transcription factor E2FB-like [Dendrobium catenatum]	K06620 transcription factor E2F3 | (RefSeq) transcription factor E2FB-like (A)	GO:0005737,cytoplasm; GO:0005634,nucleus; GO:0005667,transcription factor complex; GO:0003677,DNA binding; GO:0003700,DNA-binding transcription factor activity; GO:0046983,protein dimerization activity; GO:0007049,cell cycle; GO:0008284,positive regulation of cell proliferation; GO:0051446,positive regulation of meiotic cell cycle; GO:0045893,positive regulation of transcription, DNA-templated; G…	E2FB	-0.996966	-0.985074	-0.198183	-0.0222533	-0.151167	-0.437608	0.0481589	-0.325879	0.445234	-0.802463	-0.0544502	0.539404	0.317367	0.383608	0.575575	0.0957585	0.176954	-0.979699	-0.958011	0.944562	-0.817516	0.7991	-0.568616	-0.968124	-0.393058	0.993225	0.981724	0.988323	0.859203	-0.581147	0.937447	0.98834	0.949185	0.937318	0.962455	0.902608	-0.914701	-0.98815	0.239478	-0.308444	0.601484	-0.415366	0.977132	-0.685534	-0.733542
gene-LOC110106340	MADS-box protein SOC1-like [Dendrobium catenatum]	K09264 MADS-box transcription factor, plant | (RefSeq) MADS-box transcription factor 21-like (A)	GO:0005634,nucleus; GO:0003700,DNA-binding transcription factor activity; GO:0046983,protein dimerization activity; GO:0000977,RNA polymerase II regulatory region sequence-specific DNA binding; GO:0030154,cell differentiation; GO:0009908,flower development; GO:0045944,positive regulation of transcription by RNA polymerase II; GO:0006351,transcription, DNA-templated	MADS	0.978401	0.956381	0.046395	-0.00627377	0.0207474	0.332514	-0.0320781	0.178049	-0.567917	0.796711	-0.0999631	-0.455535	-0.414987	-0.271382	-0.519031	-0.195715	-0.0989038	0.972741	0.913895	-0.970345	0.889398	-0.865703	0.676966	0.977792	0.538658	-0.99053	-0.998719	-0.955467	-0.885142	0.690073	-0.937723	-0.96475	-0.946726	-0.968089	-0.954584	-0.87368	0.887276	0.984286	-0.332575	0.278779	-0.540671	0.41522	-0.952201	0.651275	0.73809
gene-LOC110106750	uncharacterized protein LOC110106750 isoform X1 [Dendrobium catenatum]	K12133 MYB-related transcription factor LHY | (RefSeq) predicted protein (A)	GO:0005634,nucleus; GO:0003677,DNA binding; GO:0003700,DNA-binding transcription factor activity; GO:0009851,auxin biosynthetic process; GO:0009734,auxin-activated signaling pathway; GO:0007623,circadian rhythm; GO:0010600,regulation of auxin biosynthetic process; GO:0006355,regulation of transcription, DNA-templated; GO:0006351,transcription, DNA-templated	REVEILLE 1	0.973274	0.938811	0.0519415	-0.130626	-0.0109895	0.34215	-0.145369	0.208304	-0.534689	0.883476	-0.0996524	-0.419369	-0.437633	-0.232305	-0.440776	-0.209306	-0.0526996	0.993908	0.905927	-0.953139	0.849981	-0.828514	0.644135	0.964729	0.502566	-0.974017	-0.983362	-0.968846	-0.867471	0.598188	-0.882856	-0.966543	-0.932219	-0.911401	-0.945782	-0.855099	0.873652	0.971565	-0.312061	0.22867	-0.619312	0.362103	-0.966757	0.627335	0.718612
gene-LOC110110542	cyclic dof factor 1-like [Dendrobium catenatum]	K16222 Dof zinc finger protein DOF5.5 | (RefSeq) cyclic dof factor 1 isoform X1 (A)	GO:0005634,nucleus; GO:0003700,DNA-binding transcription factor activity; GO:0046872,metal ion binding; GO:0043565,sequence-specific DNA binding; GO:0009908,flower development; GO:0006355,regulation of transcription, DNA-templated; GO:0006351,transcription, DNA-templated	DOF5.2	0.965735	0.949102	0.0763532	-0.121229	0.0319213	0.295114	-0.100128	0.198469	-0.524469	0.865456	-0.024796	-0.384085	-0.467921	-0.255869	-0.438758	-0.260821	0.000774442	0.965389	0.945557	-0.975234	0.777776	-0.80014	0.53591	0.987846	0.417983	-0.976331	-0.980519	-0.963887	-0.923054	0.508957	-0.897922	-0.962653	-0.920921	-0.894775	-0.930607	-0.809387	0.928345	0.959284	-0.391945	0.382981	-0.641121	0.501918	-0.991107	0.741691	0.632435
gene-LOC110093173	transcription factor PCF2-like [Dendrobium catenatum]	K16221 transcription factor TCP21 (protein CCA1 HIKING EXPEDITION) | (RefSeq) transcription factor TCP7-like (A)	GO:0005634,nucleus; GO:0003677,DNA binding; GO:0007275,multicellular organism development; GO:0006355,regulation of transcription, DNA-templated; GO:0006351,transcription, DNA-templated	PCF2	0.977241	0.945209	0.146069	-0.074733	0.0794408	0.435787	-0.0953539	0.310559	-0.429054	0.883523	-0.0147075	-0.484706	-0.355179	-0.279634	-0.498131	-0.120912	-0.125251	0.989765	0.911697	-0.922362	0.817778	-0.760305	0.592668	0.949443	0.437606	-0.97195	-0.966566	-0.97041	-0.827071	0.552453	-0.890474	-0.962053	-0.907784	-0.900706	-0.927856	-0.874474	0.857489	0.96069	-0.225633	0.231329	-0.590535	0.354331	-0.959904	0.608872	0.703369
gene-LOC110094988	Heat stress transcription factor A-4b [Dendrobium catenatum]	K09419 heat shock transcription factor, other eukaryote | (RefSeq) heat stress transcription factor A-4b-like (A)	GO:0005737,cytoplasm; GO:0005634,nucleus; GO:0003700,DNA-binding transcription factor activity; GO:0043565,sequence-specific DNA binding; GO:0006351,transcription, DNA-templated	Hsf-04	0.981259	0.972802	0.137983	-0.0414894	0.0998121	0.346755	-0.0595849	0.250823	-0.493824	0.82237	0.0299318	-0.452176	-0.404635	-0.328844	-0.509676	-0.196927	-0.0732979	0.96521	0.964789	-0.970791	0.784715	-0.802496	0.530192	0.987506	0.389526	-0.988259	-0.984179	-0.975931	-0.911677	0.532503	-0.926483	-0.977025	-0.937811	-0.917981	-0.947195	-0.845925	0.940893	0.974379	-0.344884	0.39062	-0.626747	0.500238	-0.991934	0.749381	0.665597
gene-LOC110095044	myb-related protein MYBAS1-like [Dendrobium catenatum]	K09422 transcription factor MYB, plant | (RefSeq) myb-related protein MYBAS1-like (A)	GO:0005634,nucleus; GO:0000981,DNA-binding transcription factor activity, RNA polymerase II-specific; GO:0043565,sequence-specific DNA binding; GO:0001135,RNA polymerase II transcription regulator recruiting activity; GO:0044212,transcription regulatory region DNA binding; GO:0030154,cell differentiation; GO:0006357,regulation of transcription by RNA polymerase II; GO:0006351,transcription, DNA-t…	MYBAS1	0.986365	0.959899	0.152463	0.0525804	0.0983454	0.46238	-0.0756445	0.302789	-0.48358	0.762343	-0.0436662	-0.578178	-0.274589	-0.369432	-0.589394	-0.0386561	-0.24811	0.983815	0.895802	-0.909431	0.905121	-0.849511	0.704932	0.925578	0.502573	-0.974849	-0.97172	-0.970193	-0.788746	0.719947	-0.918211	-0.975278	-0.959053	-0.960246	-0.972223	-0.944713	0.843806	0.991088	-0.160781	0.136712	-0.548475	0.258263	-0.923644	0.553042	0.840001
gene-LOC110095283	transcription factor GHD7-like [Dendrobium catenatum]	K12135 zinc finger protein CONSTANS | (RefSeq) CONST-BR-1; zinc finger protein CONSTANS (A)	GO:0005634,nucleus; GO:0003677,DNA binding; GO:0009908,flower development; GO:0048579,negative regulation of long-day photoperiodism, flowering; GO:0006355,regulation of transcription, DNA-templated; GO:0006351,transcription, DNA-templated	GHD7	0.978091	0.947509	0.0460958	-0.0162829	0.00611024	0.361895	-0.070592	0.194375	-0.563001	0.802367	-0.126143	-0.477661	-0.389065	-0.269868	-0.517104	-0.159788	-0.131861	0.983797	0.891673	-0.950055	0.915078	-0.873684	0.721186	0.957399	0.565104	-0.982223	-0.991944	-0.957252	-0.847828	0.721826	-0.919978	-0.964985	-0.950561	-0.965475	-0.960569	-0.895594	0.857025	0.986283	-0.280065	0.192683	-0.541576	0.332269	-0.936947	0.590133	0.783805
gene-LOC110104352	glycine-rich protein 2-like [Dendrobium catenatum]	K09250 cellular nucleic acid-binding protein | (RefSeq) glycine-rich protein 2 (A)	GO:0003677,DNA binding; GO:0003723,RNA binding; GO:0008270,zinc ion binding; GO:0006355,regulation of transcription, DNA-templated	Glycine-rich protein 2;	-0.947179	-0.898501	0.0644977	0.151282	0.120992	-0.284317	0.158877	-0.106396	0.618963	-0.867315	0.239478	0.373239	0.481021	0.145651	0.396002	0.248792	0.0261163	-0.984937	-0.841478	0.943515	-0.920117	0.878657	-0.760981	-0.942345	-0.633383	0.953417	0.978907	0.932626	0.843516	-0.708711	0.859639	0.936764	0.923327	0.92492	0.934182	0.843842	-0.815339	-0.959288	0.332264	-0.128099	0.561017	-0.285332	0.920921	-0.539383	-0.756298
gene-LOC110105325	B-box zinc finger protein 21-like [Dendrobium catenatum]	K12135 zinc finger protein CONSTANS | (RefSeq) zinc finger protein CONSTANS (A)	GO:0005634,nucleus; GO:0003700,DNA-binding transcription factor activity; GO:0030674,protein binding, bridging; GO:0008270,zinc ion binding; GO:0007623,circadian rhythm; GO:0009909,regulation of flower development; GO:0006355,regulation of transcription, DNA-templated; GO:0010224,response to UV-B	B-box	0.972781	0.933025	0.0916392	-0.0926641	0.0255263	0.411794	-0.108854	0.265749	-0.471355	0.888504	-0.0816478	-0.464109	-0.380922	-0.237993	-0.47617	-0.142385	-0.110177	0.99505	0.88842	-0.924965	0.855731	-0.78857	0.651241	0.946394	0.501681	-0.969538	-0.971918	-0.9621	-0.822221	0.604277	-0.883944	-0.956096	-0.910357	-0.91157	-0.929609	-0.875074	0.836489	0.962234	-0.236947	0.183369	-0.57229	0.318647	-0.947241	0.571378	0.725578
gene-LOC110106776	two-component response regulator-like PRR73 [Dendrobium catenatum]	K12129 pseudo-response regulator 7 | (RefSeq) two-component response regulator-like PRR73 (A)	GO:0005634,nucleus; GO:0000160,phosphorelay signal transduction system; GO:0006355,regulation of transcription, DNA-templated; GO:0048511,rhythmic process; GO:0006351,transcription, DNA-templated	PRR73	-0.987891	-0.969045	-0.0955403	0.00812709	-0.0544237	-0.362433	0.0808157	-0.22387	0.548131	-0.788462	0.0559937	0.491433	0.378211	0.328116	0.533012	0.157537	0.13414	-0.981173	-0.929598	0.96076	-0.875779	0.869845	-0.658827	-0.969151	-0.49271	0.989541	0.993535	0.975489	0.872639	-0.670067	0.929013	0.982857	0.967024	0.957527	0.974849	0.895392	-0.901649	-0.995196	0.294031	-0.258377	0.591879	-0.381694	0.962252	-0.657246	-0.771678
gene-LOC110107312	zinc finger protein CONSTANS-LIKE 1-like [Dendrobium catenatum]	K12135 zinc finger protein CONSTANS | (RefSeq) zinc finger protein CONSTANS-LIKE 2-like (A)	GO:0005634,nucleus; GO:0003700,DNA-binding transcription factor activity; GO:0030674,protein binding, bridging; GO:0008270,zinc ion binding; GO:0007623,circadian rhythm; GO:0009909,regulation of flower development; GO:0006355,regulation of transcription, DNA-templated; GO:0010224,response to UV-B	B-box	0.973781	0.939688	0.072956	-0.0306204	0.0105238	0.391114	-0.146906	0.227364	-0.553119	0.787046	-0.120206	-0.511079	-0.344573	-0.308676	-0.514748	-0.110317	-0.176484	0.987818	0.87661	-0.919832	0.918441	-0.885087	0.740278	0.9252	0.550194	-0.963797	-0.973263	-0.963857	-0.80462	0.730506	-0.887847	-0.969957	-0.964164	-0.945957	-0.974464	-0.918215	0.838695	0.987551	-0.216664	0.106636	-0.58272	0.237257	-0.923135	0.544355	0.842328
gene-LOC110116147	putative transcription factor bHLH041 isoform X1 [Dendrobium catenatum]	K13422 transcription factor MYC2 | (RefSeq) hypothetical protein (A)	GO:0005634,nucleus; GO:0003677,DNA binding; GO:0003700,DNA-binding transcription factor activity; GO:0046983,protein dimerization activity; GO:0006355,regulation of transcription, DNA-templated; GO:0010200,response to chitin; GO:0006351,transcription, DNA-templated	bHLH041	0.985346	0.980605	0.154994	-0.0193764	0.115444	0.35421	-0.0716608	0.260437	-0.500794	0.794281	0.0432485	-0.476936	-0.382125	-0.36659	-0.529385	-0.175815	-0.101599	0.964502	0.970491	-0.967941	0.791287	-0.821422	0.5376	0.982293	0.380523	-0.9885	-0.983528	-0.98239	-0.906348	0.551282	-0.929416	-0.985736	-0.954858	-0.924321	-0.962263	-0.862096	0.948879	0.983306	-0.329402	0.378693	-0.640354	0.482405	-0.990861	0.751739	0.696786
gene-LOC110099351	putative axial regulator YABBY 2 [Dendrobium catenatum]	--	GO:0005634,nucleus; GO:0003677,DNA binding; GO:0003700,DNA-binding transcription factor activity; GO:0046872,metal ion binding; GO:0010158,abaxial cell fate specification; GO:0007275,multicellular organism development	YABBY 2	0.927751	0.919432	0.0870223	0.2187	0.124451	0.385073	0.240397	0.199605	-0.471306	0.666105	-0.0525881	-0.510716	-0.312145	-0.282238	-0.641828	-0.107895	-0.195044	0.882743	0.860836	-0.915842	0.874114	-0.773706	0.647467	0.936739	0.542036	-0.960004	-0.953566	-0.864987	-0.82554	0.740196	-0.97927	-0.882582	-0.856107	-0.990625	-0.865457	-0.848349	0.814917	0.921217	-0.28071	0.35131	-0.305591	0.490957	-0.862732	0.609496	0.659795
gene-LOC110107949	auxin-responsive protein IAA4-like [Dendrobium catenatum]	K14484 auxin-responsive protein IAA | (RefSeq) auxin-responsive protein IAA4-like (A)	GO:0005634,nucleus; GO:0009734,auxin-activated signaling pathway; GO:0006355,regulation of transcription, DNA-templated; GO:0009733,response to auxin; GO:0006351,transcription, DNA-templated	IAA8	0.941842	0.888229	-0.0379596	-0.0959068	-0.0973037	0.344823	-0.139202	0.146044	-0.584677	0.836378	-0.243953	-0.430324	-0.411721	-0.167924	-0.438741	-0.170435	-0.105451	0.980623	0.811246	-0.907918	0.94891	-0.870409	0.804712	0.910575	0.655853	-0.94149	-0.963382	-0.921061	-0.784954	0.761794	-0.855481	-0.925602	-0.915262	-0.932991	-0.928892	-0.87557	0.769854	0.953978	-0.246437	0.0439415	-0.512635	0.202622	-0.88631	0.462269	0.804247
gene-LOC110110597	protein LHY-like isoform X1 [Dendrobium catenatum]	K12133 MYB-related transcription factor LHY | (RefSeq) protein LHY-like isoform X1 (A)	GO:0005634,nucleus; GO:0003700,DNA-binding transcription factor activity; GO:0043565,sequence-specific DNA binding; GO:0001190,NA; GO:0032922,circadian regulation of gene expression; GO:0043966,histone H3 acetylation; GO:0048573,photoperiodism, flowering; GO:0042753,positive regulation of circadian rhythm; GO:0010628,positive regulation of gene expression; GO:0042752,regulation of circadian rhyth…	MYB	-0.99291	-0.995231	-0.283878	-0.0750636	-0.231069	-0.470992	0.0683325	-0.387248	0.407598	-0.733757	-0.146162	0.599363	0.241667	0.492476	0.622081	0.0297897	0.244215	-0.958837	-0.975616	0.918704	-0.777738	0.794012	-0.515302	-0.942965	-0.302934	0.978259	0.957578	0.99451	0.836508	-0.552664	0.929787	0.995871	0.9648	0.919727	0.975124	0.919414	-0.934745	-0.987664	0.189597	-0.320073	0.643316	-0.400915	0.972013	-0.712463	-0.763036
gene-LOC110113889	heat stress transcription factor A-2-like [Dendrobium catenatum]	K09419 heat shock transcription factor, other eukaryote | (RefSeq) heat stress transcription factor A-2-like (A)	GO:0005737,cytoplasm; GO:0005634,nucleus; GO:0003700,DNA-binding transcription factor activity; GO:0043565,sequence-specific DNA binding; GO:0044212,transcription regulatory region DNA binding; GO:0034605,cellular response to heat; GO:0071456,cellular response to hypoxia; GO:0034620,cellular response to unfolded protein; GO:0010286,heat acclimation; GO:0045893,positive regulation of transcription…	HsfA2	-0.981626	-0.9793	-0.17791	-0.0936616	-0.170071	-0.406218	-0.0865253	-0.287181	0.442202	-0.767012	-0.0614317	0.514823	0.337024	0.356448	0.604035	0.128739	0.153118	-0.944038	-0.957423	0.958012	-0.804255	0.772292	-0.537887	-0.983948	-0.402223	0.996693	0.982911	0.954109	0.887859	-0.585267	0.973303	0.959425	0.915009	0.956931	0.926383	0.867366	-0.917724	-0.967611	0.298144	-0.416368	0.509958	-0.529689	0.963842	-0.727894	-0.657976
gene-LOC110093759	uncharacterized protein LOC110093759 [Dendrobium catenatum]	--	--	--	0.93722	0.878952	-0.0280185	-0.114584	-0.0863031	0.366949	-0.0986207	0.170625	-0.529872	0.887261	-0.228373	-0.411023	-0.420948	-0.122514	-0.426099	-0.175689	-0.0809142	0.980385	0.807453	-0.903023	0.920316	-0.809036	0.764514	0.916116	0.639846	-0.941454	-0.958727	-0.912025	-0.782543	0.703908	-0.854365	-0.910037	-0.876415	-0.916633	-0.895967	-0.853219	0.754171	0.934586	-0.243886	0.0746971	-0.482066	0.238598	-0.888857	0.458633	0.739324
gene-LOC110093896	protein REVEILLE 1-like [Dendrobium catenatum]	K12133 MYB-related transcription factor LHY | (RefSeq) protein LHY-like isoform X1 (A)	GO:0005634,nucleus; GO:0003677,DNA binding; GO:0003700,DNA-binding transcription factor activity; GO:0007623,circadian rhythm; GO:0006355,regulation of transcription, DNA-templated; GO:0046686,response to cadmium ion; GO:0009723,response to ethylene; GO:0009651,response to salt stress; GO:0006351,transcription, DNA-templated	MYB	0.92518	0.885367	-0.095188	-0.25681	-0.147561	0.182514	-0.180074	0.0529299	-0.629264	0.918418	-0.206519	-0.255308	-0.587582	-0.0898348	-0.301779	-0.377154	0.123402	0.961903	0.869786	-0.972258	0.820335	-0.834956	0.63277	0.969556	0.553972	-0.94315	-0.971164	-0.922521	-0.917787	0.555887	-0.836058	-0.922117	-0.892421	-0.869112	-0.900827	-0.751878	0.865982	0.929823	-0.467309	0.286956	-0.626193	0.43616	-0.956578	0.660587	0.619356
gene-LOC110094085	transcription repressor OFP3-like [Dendrobium catenatum]	--	GO:0005634,nucleus; GO:0003677,DNA binding; GO:0045892,negative regulation of transcription, DNA-templated; GO:2000652,regulation of secondary cell wall biogenesis; GO:0006351,transcription, DNA-templated	OFP4	0.933014	0.882568	-0.0896184	-0.149438	-0.14998	0.26543	-0.197193	0.0781999	-0.655345	0.828474	-0.276465	-0.37592	-0.471409	-0.153437	-0.387004	-0.240913	-0.0420143	0.974601	0.815878	-0.926919	0.942279	-0.912738	0.805026	0.917559	0.662688	-0.934976	-0.966091	-0.920736	-0.819941	0.757222	-0.838676	-0.928923	-0.93321	-0.922192	-0.940748	-0.849033	0.795871	0.956318	-0.319024	0.0672881	-0.565016	0.224269	-0.896473	0.503025	0.802044
gene-LOC110094802	putative GATA transcription factor 22 [Dendrobium catenatum]	K09184 GATA-binding protein, other eukaryote | (RefSeq) GATA transcription factor 8 (A)	GO:0005634,nucleus; GO:0005667,transcription factor complex; GO:0003682,chromatin binding; GO:0003700,DNA-binding transcription factor activity; GO:0000977,RNA polymerase II regulatory region sequence-specific DNA binding; GO:0001085,RNA polymerase II transcription factor binding; GO:0044212,transcription regulatory region DNA binding; GO:0001228,DNA-binding transcription activator activity, RNA …	GATA	0.901258	0.845649	-0.184358	-0.2849	-0.241058	0.15219	-0.216277	-0.0158785	-0.687483	0.911028	-0.326283	-0.227281	-0.607735	-0.0195543	-0.260082	-0.389593	0.130376	0.958318	0.805647	-0.950315	0.881387	-0.872179	0.739995	0.937984	0.663288	-0.918726	-0.959916	-0.893077	-0.876664	0.648564	-0.802854	-0.89613	-0.883374	-0.871391	-0.891074	-0.750003	0.802331	0.917195	-0.454238	0.163046	-0.584799	0.331363	-0.911341	0.559064	0.66734
gene-LOC110098714	ethylene-responsive transcription factor RAP2-1-like [Dendrobium catenatum]	K09286 EREBP-like factor | (RefSeq) ethylene-responsive transcription factor RAP2-1-like (A)	GO:0005634,nucleus; GO:0003677,DNA binding; GO:0003700,DNA-binding transcription factor activity; GO:0009873,ethylene-activated signaling pathway; GO:0006351,transcription, DNA-templated	ERF010	-0.943208	-0.912284	0.0613989	0.185455	0.121	-0.200612	0.241893	-0.0658924	0.684281	-0.818014	0.197279	0.342356	0.516256	0.212752	0.365743	0.306773	-0.0205281	-0.96851	-0.880974	0.965823	-0.874143	0.930434	-0.702743	-0.950499	-0.560975	0.946557	0.976011	0.94812	0.895643	-0.663927	0.845497	0.957616	0.965576	0.903601	0.966025	0.820834	-0.886821	-0.970517	0.411499	-0.205536	0.673836	-0.339805	0.948943	-0.645919	-0.761351
gene-LOC110102875	uncharacterized protein LOC110102875 [Dendrobium catenatum]	--	--	--	-0.987236	-0.963261	-0.229615	-0.115642	-0.175159	-0.542467	0.0261722	-0.385244	0.399351	-0.74667	-0.0222235	0.640897	0.196274	0.414859	0.646643	-0.0442505	0.321579	-0.976108	-0.894843	0.879493	-0.886472	0.798599	-0.673729	-0.907558	-0.456998	0.97066	0.955496	0.967056	0.747998	-0.700216	0.926039	0.968654	0.939629	0.956209	0.957571	0.965291	-0.82443	-0.981573	0.0811809	-0.128568	0.512819	-0.241764	0.90987	-0.528034	-0.838066
gene-LOC110104480	zinc finger protein ZAT11-like [Dendrobium catenatum]	K14841 ribosome biogenesis protein NSA1 | (RefSeq) WD repeat-containing protein DDB_G0290555 (A)	GO:0005634,nucleus; GO:0003700,DNA-binding transcription factor activity; GO:0046872,metal ion binding; GO:0003676,nucleic acid binding; GO:0071289,cellular response to nickel ion; GO:2000280,regulation of root development; GO:0006355,regulation of transcription, DNA-templated; GO:0010200,response to chitin; GO:0006351,transcription, DNA-templated	ZAT11	0.954664	0.905263	0.0218274	-0.0648366	-0.0438715	0.393034	-0.140186	0.203854	-0.546058	0.82514	-0.190031	-0.47947	-0.36279	-0.224136	-0.477338	-0.11884	-0.155619	0.986963	0.828835	-0.899613	0.939132	-0.860266	0.783918	0.90728	0.613428	-0.947404	-0.961939	-0.937375	-0.771678	0.7488	-0.863983	-0.940248	-0.926766	-0.934728	-0.941762	-0.901546	0.780367	0.963906	-0.200178	0.0406643	-0.529079	0.188901	-0.89387	0.467276	0.825791
gene-LOC110105915	floral homeotic protein AGAMOUS-like [Dendrobium catenatum]	K09264 MADS-box transcription factor, plant | (RefSeq) floral homeotic protein AGAMOUS-like (A)	GO:0005634,nucleus; GO:0003700,DNA-binding transcription factor activity; GO:0046983,protein dimerization activity; GO:0000977,RNA polymerase II regulatory region sequence-specific DNA binding; GO:0045944,positive regulation of transcription by RNA polymerase II; GO:0006351,transcription, DNA-templated	GAG2	0.941358	0.965799	0.249591	0.011529	0.207383	0.318512	-0.124528	0.294069	-0.469655	0.671874	0.18556	-0.490852	-0.320821	-0.505112	-0.53635	-0.150141	-0.120825	0.892234	0.988216	-0.924815	0.669213	-0.799046	0.391551	0.933148	0.203245	-0.934277	-0.920101	-0.961377	-0.895773	0.438904	-0.882527	-0.968002	-0.952957	-0.851844	-0.950979	-0.819315	0.990774	0.948165	-0.332989	0.468441	-0.732222	0.524452	-0.974977	0.846204	0.671757
gene-LOC110107655	transcription termination factor MTEF18, mitochondrial-like [Dendrobium catenatum]	K15032 mTERF domain-containing protein, mitochondrial | (RefSeq) transcription termination factor MTERF4, chloroplastic (A)	GO:0009507,chloroplast; GO:0005739,mitochondrion; GO:0003690,double-stranded DNA binding; GO:0019843,rRNA binding; GO:0003727,single-stranded RNA binding; GO:0009658,chloroplast organization; GO:0032502,developmental process; GO:0006353,DNA-templated transcription, termination; GO:0007005,mitochondrion organization; GO:0006355,regulation of transcription, DNA-templated; GO:0042255,ribosome assemb…	MTEF18	-0.984584	-0.957225	-0.231366	-0.0667373	-0.16022	-0.538964	0.0887346	-0.39204	0.399294	-0.767063	-0.0215595	0.630129	0.202278	0.413584	0.615408	-0.0400182	0.308107	-0.983062	-0.892433	0.871842	-0.87345	0.798501	-0.666325	-0.898606	-0.440808	0.961503	0.94794	0.974391	0.740449	-0.672639	0.90052	0.972816	0.943582	0.933458	0.962104	0.961592	-0.8236	-0.979966	0.0733213	-0.100473	0.558155	-0.209606	0.914735	-0.520938	-0.846394
gene-LOC110110390	probable histidine kinase 3 isoform X1 [Dendrobium catenatum]	K14489 arabidopsis histidine kinase 2/3/4 (cytokinin receptor) [EC:2.7.13.3] | (RefSeq) probable histidine kinase 3 isoform X1 (A)	GO:0016021,integral component of membrane; GO:0005622,intracellular; GO:0005886,plasma membrane; GO:0000155,phosphorelay sensor kinase activity; GO:0043424,protein histidine kinase binding; GO:0071215,cellular response to abscisic acid stimulus; GO:0070417,cellular response to cold; GO:0016036,cellular response to phosphate starvation; GO:0071329,cellular response to sucrose stimulus; GO:0009736,…	HK3	-0.971825	-0.96865	-0.318496	-0.122808	-0.245144	-0.531804	0.131914	-0.430569	0.391434	-0.655869	-0.133411	0.679716	0.133825	0.558463	0.656296	-0.0855913	0.362652	-0.944193	-0.921461	0.849943	-0.812257	0.816342	-0.587322	-0.870238	-0.31868	0.937581	0.916363	0.978457	0.735355	-0.633138	0.886367	0.982292	0.973826	0.906702	0.983775	0.965143	-0.870447	-0.979003	0.0570698	-0.149022	0.636425	-0.220711	0.912117	-0.592746	-0.878013
gene-LOC110111385	transcription factor PIF4-like [Dendrobium catenatum]	K16189 phytochrome-interacting factor 4 | (RefSeq) transcription factor PIF4-like (A)	GO:0005634,nucleus; GO:0003677,DNA binding; GO:0003700,DNA-binding transcription factor activity; GO:0042802,identical protein binding; GO:0010313,phytochrome binding; GO:0046983,protein dimerization activity; GO:0015995,chlorophyll biosynthetic process; GO:0009740,gibberellic acid mediated signaling pathway; GO:0006783,heme biosynthetic process; GO:0009959,negative gravitropism; GO:0010100,negat…	bHLH015	0.985978	0.96668	0.215796	0.13774	0.191915	0.523324	0.100643	0.367064	-0.370038	0.779962	0.0406918	-0.596226	-0.243667	-0.355591	-0.651891	-0.00987445	-0.262187	0.962721	0.911993	-0.908233	0.855948	-0.742508	0.613608	0.945438	0.450444	-0.989166	-0.969687	-0.949788	-0.795853	0.649421	-0.964925	-0.950089	-0.897294	-0.967378	-0.917845	-0.922717	0.838909	0.964631	-0.152251	0.262481	-0.441379	0.385769	-0.92427	0.588035	0.724668
gene-LOC110112568	nuclear transcription factor Y subunit B-3-like [Dendrobium catenatum]	K08065 nuclear transcription Y subunit beta | (RefSeq) nuclear transcription factor Y subunit B-3-like (A)	GO:0005634,nucleus; GO:0003700,DNA-binding transcription factor activity; GO:0046982,protein heterodimerization activity; GO:0043565,sequence-specific DNA binding; GO:0006351,transcription, DNA-templated	NF-YB-3	0.952432	0.933715	-0.0163228	-0.131092	-0.0636198	0.212254	-0.1964	0.0914608	-0.665733	0.785193	-0.136376	-0.370332	-0.492339	-0.26651	-0.41038	-0.290608	-0.00291654	0.959327	0.910997	-0.975789	0.853771	-0.924746	0.659856	0.963081	0.514069	-0.9581	-0.980736	-0.955594	-0.914687	0.647751	-0.872981	-0.967336	-0.974396	-0.915586	-0.972928	-0.827168	0.919141	0.977938	-0.418049	0.274068	-0.672984	0.39775	-0.961554	0.69881	0.749311
gene-LOC110100933	B3 domain-containing protein Os03g0120900-like [Dendrobium catenatum]	K09287 RAV-like factor | (RefSeq) hypothetical protein (A)	GO:0005634,nucleus; GO:0003677,DNA binding; GO:0006355,regulation of transcription, DNA-templated; GO:0006351,transcription, DNA-templated	B3	0.971966	0.939469	0.22636	0.019622	0.137287	0.534804	-0.157178	0.393834	-0.400015	0.776025	0.00881387	-0.619472	-0.200062	-0.407957	-0.579909	0.0438942	-0.301784	0.982324	0.874151	-0.851288	0.8635	-0.797855	0.67032	0.875567	0.433563	-0.941094	-0.930285	-0.971404	-0.716381	0.655963	-0.863456	-0.967162	-0.940962	-0.904457	-0.959938	-0.955356	0.806295	0.970229	-0.0530406	0.0473209	-0.594062	0.152939	-0.904809	0.491465	0.862248
gene-LOC110107877	cyclic dof factor 1-like isoform X1 [Dendrobium catenatum]	K16222 Dof zinc finger protein DOF5.5 | (RefSeq) cyclic dof factor 1 isoform X1 (A)	GO:0005634,nucleus; GO:0003677,DNA binding; GO:0003700,DNA-binding transcription factor activity; GO:0046872,metal ion binding; GO:0000978,RNA polymerase II proximal promoter sequence-specific DNA binding; GO:0001210,transcriptional repressor activity, metal ion regulated sequence-specific DNA binding; GO:0009658,chloroplast organization; GO:0009908,flower development; GO:0045892,negative regulat…	DOF5.5	0.946071	0.891239	0.0104096	-0.0585323	-0.0479819	0.407047	-0.0893547	0.205552	-0.517034	0.847706	-0.2046	-0.467521	-0.366402	-0.178337	-0.475616	-0.118478	-0.147416	0.981542	0.810659	-0.891757	0.938651	-0.823289	0.783676	0.905581	0.633736	-0.944533	-0.957669	-0.919549	-0.760146	0.742612	-0.866446	-0.919991	-0.893907	-0.933424	-0.91285	-0.887882	0.752253	0.946767	-0.193714	0.043407	-0.474284	0.201266	-0.880646	0.440816	0.788216
gene-LOC110110651	Scarecrow-like protein 6 [Dendrobium catenatum]	K14494 DELLA protein | (RefSeq) DELLA protein RGA-like (A)	GO:0005634,nucleus; GO:0003700,DNA-binding transcription factor activity; GO:0043565,sequence-specific DNA binding; GO:0030154,cell differentiation; GO:0051301,cell division; GO:0007623,circadian rhythm; GO:0006355,regulation of transcription, DNA-templated; GO:0048768,root hair cell tip growth; GO:0006351,transcription, DNA-templated	SCL6	-0.91048	-0.90751	-0.00381318	0.104969	-0.00498136	-0.174449	-0.0138798	-0.0892741	0.554157	-0.818728	0.0366117	0.275463	0.548428	0.18269	0.396511	0.373052	-0.112232	-0.89101	-0.926228	0.983872	-0.714261	0.760879	-0.45789	-0.991267	-0.408538	0.947258	0.955892	0.894929	0.971284	-0.457724	0.896327	0.900288	0.857094	0.87119	0.860543	0.704961	-0.931719	-0.902527	0.529932	-0.546451	0.565434	-0.668788	0.964266	-0.820777	-0.489089
gene-LOC110111720	zinc finger CCCH domain-containing protein ZFN-like isoform X1 [Dendrobium catenatum]	K13832 3-dehydroquinate dehydratase / shikimate dehydrogenase [EC:4.2.1.10 1.1.1.25] | (RefSeq) bifunctional 3-dehydroquinate dehydratase/shikimate dehydrogenase, chloroplastic-like isoform X1 (A)	GO:0005634,nucleus; GO:0003677,DNA binding; GO:0046872,metal ion binding	CCCH	0.950073	0.931704	0.0686206	0.0415048	0.0258851	0.342816	-0.128903	0.184325	-0.600844	0.672129	-0.109115	-0.522805	-0.321466	-0.371132	-0.544032	-0.107448	-0.202544	0.942982	0.869252	-0.909502	0.915203	-0.927902	0.741332	0.902908	0.538351	-0.942282	-0.953949	-0.938865	-0.80423	0.778362	-0.88801	-0.956151	-0.978622	-0.951751	-0.979327	-0.909961	0.850639	0.980137	-0.239798	0.132866	-0.573846	0.25073	-0.894445	0.572614	0.86937
gene-LOC110112978	BTB/POZ domain-containing protein At1g55760-like [Dendrobium catenatum]	K10523 speckle-type POZ protein | (RefSeq) BTB/POZ domain-containing protein At1g55760-like (A)	GO:0005737,cytoplasm; GO:0019005,SCF ubiquitin ligase complex; GO:0031625,ubiquitin protein ligase binding; GO:0043161,proteasome-mediated ubiquitin-dependent protein catabolic process; GO:0042787,NA; GO:0030162,regulation of proteolysis	BTB/POZ	-0.930755	-0.952528	-0.318294	-0.273284	-0.348467	-0.487308	-0.287801	-0.394859	0.270375	-0.654745	-0.233136	0.582991	0.201728	0.440368	0.713518	0.0164505	0.247182	-0.849519	-0.943291	0.886924	-0.69127	0.626227	-0.380183	-0.933933	-0.256865	0.953179	0.91329	0.886457	0.829217	-0.489431	0.984715	0.891191	0.822761	0.91979	0.837345	0.827128	-0.885093	-0.895244	0.223496	-0.545483	0.380472	-0.631953	0.904346	-0.752493	-0.542551
gene-LOC110113181	BTB/POZ and TAZ domain-containing protein 1-like [Dendrobium catenatum]	--	GO:0005737,cytoplasm; GO:0005634,nucleus; GO:0019005,SCF ubiquitin ligase complex; GO:0005516,calmodulin binding; GO:0004402,histone acetyltransferase activity; GO:0003712,transcription coregulator activity; GO:0031625,ubiquitin protein ligase binding; GO:0008270,zinc ion binding; GO:0009553,embryo sac development; GO:0009555,pollen development; GO:0043161,proteasome-mediated ubiquitin-dependent …	BTB/POZ	-0.918663	-0.922626	-0.205106	0.150364	-0.140726	-0.303826	0.161097	-0.290984	0.409328	-0.826096	-0.15248	0.381431	0.406485	0.352439	0.413613	0.22618	-0.00662073	-0.903447	-0.961077	0.915433	-0.606528	0.69593	-0.328423	-0.936108	-0.194037	0.91611	0.904268	0.944481	0.895938	-0.294986	0.828561	0.934414	0.877156	0.781589	0.886375	0.74548	-0.950906	-0.901975	0.365742	-0.478943	0.740788	-0.550306	0.98536	-0.822039	-0.542131
gene-LOC110113492	ETHYLENE INSENSITIVE 3-like 1 protein [Dendrobium catenatum]	K14514 ethylene-insensitive protein 3 | (RefSeq) ETHYLENE INSENSITIVE 3-like 1 protein (A)	GO:0005634,nucleus; GO:0051537,2 iron, 2 sulfur cluster binding; GO:0003700,DNA-binding transcription factor activity; GO:0016491,oxidoreductase activity; GO:0043565,sequence-specific DNA binding; GO:0071281,cellular response to iron ion; GO:0042742,defense response to bacterium; GO:0009873,ethylene-activated signaling pathway; GO:0009723,response to ethylene; GO:0006351,transcription, DNA-templa…	ETHYLENE INSENSITIVE 3-like 1 protein;	-0.945635	-0.942385	-0.173	0.146087	-0.0842689	-0.306319	0.296104	-0.263607	0.51943	-0.770917	-0.0683727	0.445876	0.373575	0.419522	0.431909	0.179928	0.0747369	-0.942896	-0.949814	0.916827	-0.718105	0.83686	-0.487075	-0.918167	-0.285278	0.924377	0.925114	0.981619	0.86592	-0.461287	0.820786	0.980763	0.969473	0.826227	0.971734	0.831398	-0.948951	-0.958886	0.307986	-0.29756	0.806719	-0.370507	0.97817	-0.746776	-0.737067
gene-LOC110114578	probable transcription factor KAN2 isoform X1 [Dendrobium catenatum]	K00975 glucose-1-phosphate adenylyltransferase [EC:2.7.7.27] | (RefSeq) putative two-component response regulator ARR21 (A)	GO:0005634,nucleus; GO:0003700,DNA-binding transcription factor activity; GO:0044212,transcription regulatory region DNA binding; GO:0048440,carpel development; GO:0030154,cell differentiation; GO:0048481,plant ovule development; GO:0009944,polarity specification of adaxial/abaxial axis; GO:0006355,regulation of transcription, DNA-templated; GO:0006351,transcription, DNA-templated	KAN2	0.957303	0.908801	0.141391	-0.00507934	0.0732839	0.517655	-0.0519317	0.340491	-0.387577	0.853067	-0.0769755	-0.547117	-0.269405	-0.255979	-0.541263	-0.0165459	-0.228469	0.981246	0.83525	-0.86129	0.883458	-0.742808	0.697059	0.893686	0.52519	-0.946038	-0.939975	-0.934057	-0.723973	0.660409	-0.874921	-0.926127	-0.875131	-0.913959	-0.901225	-0.911651	0.753841	0.940051	-0.0972906	0.067131	-0.475103	0.205744	-0.887916	0.446602	0.768069
gene-LOC110093328	uncharacterized protein LOC110093328 [Dendrobium catenatum]	K15032 mTERF domain-containing protein, mitochondrial | (RefSeq) uncharacterized protein LOC110093328 (A)	--	--	0.902911	0.870585	-0.148417	-0.228446	-0.169125	0.113158	-0.0996665	-0.0209339	-0.665725	0.884636	-0.230608	-0.202403	-0.63589	-0.0489711	-0.292857	-0.441308	0.177183	0.926788	0.861862	-0.988159	0.810299	-0.833984	0.617188	0.980673	0.576437	-0.937805	-0.969925	-0.888005	-0.952331	0.564306	-0.851499	-0.893957	-0.868301	-0.877615	-0.872227	-0.706266	0.871399	0.909548	-0.550202	0.374289	-0.568917	0.530219	-0.943338	0.702564	0.556862
gene-LOC110093756	axial regulator YABBY 1-like isoform X2 [Dendrobium catenatum]	--	GO:0005634,nucleus; GO:0046872,metal ion binding; GO:0030154,cell differentiation; GO:0007275,multicellular organism development	YABBY 5	0.905501	0.87799	-0.144068	-0.247213	-0.193387	0.0855234	-0.26751	-0.0372335	-0.752678	0.803763	-0.245713	-0.243637	-0.600685	-0.153364	-0.285814	-0.410496	0.124473	0.933163	0.861728	-0.97373	0.842457	-0.94383	0.679972	0.946046	0.570972	-0.918978	-0.959687	-0.914137	-0.929225	0.635362	-0.812912	-0.927612	-0.946396	-0.87206	-0.940407	-0.751111	0.892687	0.941428	-0.516659	0.259875	-0.690048	0.396012	-0.937762	0.686872	0.703496
gene-LOC110097322	bZIP transcription factor 11-like [Dendrobium catenatum]	K09060 plant G-box-binding factor | (RefSeq) bZIP transcription factor 16-like isoform X1 (A)	GO:0005634,nucleus; GO:0003700,DNA-binding transcription factor activity; GO:0046982,protein heterodimerization activity; GO:0043565,sequence-specific DNA binding; GO:0044212,transcription regulatory region DNA binding; GO:0009845,seed germination; GO:0006351,transcription, DNA-templated	bZIP	-0.92902	-0.939599	-0.187815	-0.296845	-0.228346	-0.423562	-0.257044	-0.269607	0.422245	-0.591688	-0.0628349	0.57759	0.233028	0.402421	0.708349	0.0412244	0.265537	-0.858904	-0.892465	0.898688	-0.826237	0.759614	-0.573737	-0.922862	-0.437061	0.953973	0.935124	0.87298	0.816309	-0.702611	0.989588	0.892541	0.870193	0.981941	0.876508	0.864612	-0.848495	-0.922965	0.240699	-0.404331	0.334772	-0.516224	0.864995	-0.662048	-0.671639
gene-LOC110098629	zinc-finger homeodomain protein 6-like [Dendrobium catenatum]	K15777 4,5-DOPA dioxygenase extradiol [EC:1.13.11.-] | (RefSeq) uncharacterized protein LOC110630336 (A)	GO:0005634,nucleus; GO:0003677,DNA binding; GO:0046872,metal ion binding; GO:0006355,regulation of transcription, DNA-templated; GO:0006351,transcription, DNA-templated	ZHD1	0.951135	0.904223	0.197787	0.0224894	0.12367	0.568755	-0.0414548	0.39966	-0.326417	0.84145	-0.0270561	-0.585055	-0.213661	-0.290266	-0.567754	0.0408193	-0.274722	0.971618	0.830124	-0.832235	0.85841	-0.703531	0.665646	0.872077	0.480288	-0.933711	-0.91963	-0.929461	-0.688899	0.631018	-0.865661	-0.91814	-0.859027	-0.896677	-0.88823	-0.919355	0.737559	0.927465	-0.0383459	0.0530208	-0.466942	0.182306	-0.875217	0.426895	0.765982
gene-LOC110102063	transcription factor HY5-like isoform X1 [Dendrobium catenatum]	K16241 transcription factor HY5 | (RefSeq) transcription factor HY5-like isoform X1 (A)	GO:0005634,nucleus; GO:0032993,protein-DNA complex; GO:0003677,DNA binding; GO:0003700,DNA-binding transcription factor activity; GO:0003690,double-stranded DNA binding; GO:0000977,RNA polymerase II regulatory region sequence-specific DNA binding; GO:0043565,sequence-specific DNA binding; GO:0044212,transcription regulatory region DNA binding; GO:0009738,abscisic acid-activated signaling pathway;…	bZIP	0.934573	0.954283	0.176347	0.0304805	0.141151	0.27703	-0.14319	0.219546	-0.557822	0.622269	0.0916187	-0.48783	-0.334008	-0.490158	-0.533787	-0.162352	-0.133895	0.88995	0.955636	-0.926402	0.741331	-0.875749	0.498129	0.920573	0.30053	-0.928636	-0.926512	-0.948467	-0.884612	0.560512	-0.88084	-0.964418	-0.978388	-0.88309	-0.970765	-0.836934	0.968278	0.959724	-0.342596	0.388669	-0.706126	0.456867	-0.946732	0.795287	0.745927
gene-LOC110102999	B-box zinc finger protein 32-like [Dendrobium catenatum]	K12135 zinc finger protein CONSTANS | (RefSeq) zinc finger protein CONSTANS-LIKE 2-like (A)	GO:0005634,nucleus; GO:0003700,DNA-binding transcription factor activity; GO:0030674,protein binding, bridging; GO:0008270,zinc ion binding; GO:0007623,circadian rhythm; GO:0009909,regulation of flower development; GO:0006355,regulation of transcription, DNA-templated; GO:0010224,response to UV-B	B-box	0.923132	0.86901	-0.00156502	-0.0145998	-0.0615997	0.401525	-0.122867	0.184726	-0.552816	0.761179	-0.238299	-0.500683	-0.317497	-0.218865	-0.492769	-0.0731203	-0.207708	0.957274	0.770429	-0.855432	0.971661	-0.868437	0.846964	0.858881	0.666035	-0.91377	-0.931616	-0.897315	-0.709369	0.827009	-0.841198	-0.905093	-0.907209	-0.934051	-0.921113	-0.906363	0.717488	0.94043	-0.146557	-0.0512928	-0.461936	0.101969	-0.833452	0.37859	0.86773
gene-LOC110107637	NAC domain-containing protein 7-like [Dendrobium catenatum]	K00521 ferric-chelate reductase [EC:1.16.1.7] | (RefSeq) ferric reduction oxidase 7, chloroplastic-like (A)	GO:0005634,nucleus; GO:0003700,DNA-binding transcription factor activity; GO:0043565,sequence-specific DNA binding; GO:0071555,cell wall organization; GO:0007275,multicellular organism development; GO:1901348,positive regulation of secondary cell wall biogenesis; GO:0006355,regulation of transcription, DNA-templated; GO:0006351,transcription, DNA-templated; GO:0048759,xylem vessel member cell dif…	NAC	-0.971085	-0.972881	-0.274954	-0.262635	-0.282305	-0.531516	-0.208583	-0.388514	0.336994	-0.678239	-0.124511	0.638755	0.184976	0.435028	0.729803	-0.0295585	0.314834	-0.913601	-0.925495	0.896447	-0.819939	0.721605	-0.552356	-0.935951	-0.387851	0.98091	0.951225	0.925427	0.796781	-0.64642	0.994853	0.932764	0.885224	0.977206	0.901213	0.915106	-0.856708	-0.949693	0.151276	-0.357965	0.388985	-0.464623	0.904597	-0.641493	-0.697243
gene-LOC110109194	probable WRKY transcription factor 4 isoform X1 [Dendrobium catenatum]	K13424 WRKY transcription factor 33 | (RefSeq) probable WRKY transcription factor 33 (A)	GO:0005634,nucleus; GO:0003677,DNA binding; GO:0003700,DNA-binding transcription factor activity; GO:0046872,metal ion binding; GO:0043565,sequence-specific DNA binding; GO:0044212,transcription regulatory region DNA binding; GO:0006952,defense response; GO:1900425,negative regulation of defense response to bacterium; GO:1900150,regulation of defense response to fungus; GO:0009723,response to eth…	WRKY	-0.92445	-0.952204	-0.19713	-0.13331	-0.219876	-0.304613	-0.133551	-0.239384	0.445806	-0.654679	-0.153803	0.458756	0.350699	0.409169	0.590851	0.186754	0.0954674	-0.852602	-0.967325	0.944629	-0.686512	0.739397	-0.390319	-0.963105	-0.277955	0.950749	0.933231	0.90246	0.923063	-0.482442	0.952633	0.915032	0.880668	0.903312	0.881237	0.777272	-0.959385	-0.915598	0.397292	-0.596142	0.524142	-0.679878	0.944239	-0.855743	-0.551287
gene-LOC110110502	zinc finger protein 8-like [Dendrobium catenatum]	--	GO:0005634,nucleus; GO:0003700,DNA-binding transcription factor activity; GO:0046872,metal ion binding; GO:0003676,nucleic acid binding; GO:0009740,gibberellic acid mediated signaling pathway; GO:0007275,multicellular organism development; GO:0006355,regulation of transcription, DNA-templated; GO:0009739,response to gibberellin; GO:0006351,transcription, DNA-templated; GO:0010091,trichome branchi…	GIS	0.936841	0.902083	0.0986247	-0.157275	0.0362743	0.370503	-0.0866219	0.263572	-0.412733	0.931644	-0.0275609	-0.381869	-0.428682	-0.183957	-0.411178	-0.206093	-0.0128885	0.958128	0.889086	-0.915155	0.747706	-0.693291	0.517064	0.944592	0.412697	-0.942446	-0.940247	-0.931457	-0.844066	0.446697	-0.851573	-0.917528	-0.844377	-0.844133	-0.866369	-0.788545	0.841394	0.909886	-0.299714	0.303873	-0.581187	0.431026	-0.951712	0.635059	0.580402
gene-LOC110112646	auxin response factor 12-like [Dendrobium catenatum]	K14486 auxin response factor | (RefSeq) auxin response factor 5-like (A)	GO:0005634,nucleus; GO:0003677,DNA binding; GO:0009734,auxin-activated signaling pathway; GO:0006355,regulation of transcription, DNA-templated; GO:0006351,transcription, DNA-templated	ARF6b	0.977122	0.986316	0.364236	0.13421	0.300068	0.528574	-0.093128	0.457353	-0.355541	0.660078	0.211909	-0.673208	-0.139541	-0.587156	-0.669359	0.0691317	-0.339991	0.93408	0.961102	-0.866168	0.755122	-0.780196	0.496177	0.892352	0.24022	-0.947752	-0.918624	-0.986159	-0.772675	0.552129	-0.904804	-0.987976	-0.966096	-0.896311	-0.975785	-0.94383	0.913852	0.97556	-0.0932604	0.263102	-0.655742	0.322543	-0.939482	0.676469	0.814242
gene-LOC110113533	dehydration-responsive element-binding protein 2A-like [Dendrobium catenatum]	K09286 EREBP-like factor | (RefSeq) dehydration-responsive element-binding protein 2A-like isoform X1 (A)	GO:0005634,nucleus; GO:0003677,DNA binding; GO:0003700,DNA-binding transcription factor activity; GO:0006351,transcription, DNA-templated	DREB2A	-0.973102	-0.977976	-0.35842	-0.0499073	-0.29317	-0.51414	0.0659196	-0.465027	0.300413	-0.765106	-0.237109	0.597532	0.207884	0.501355	0.608499	-0.000372388	0.239091	-0.938788	-0.976916	0.883349	-0.687329	0.695176	-0.401856	-0.921706	-0.195666	0.953707	0.921028	0.983106	0.810876	-0.418379	0.898462	0.974008	0.91518	0.859104	0.931745	0.885129	-0.924008	-0.949916	0.152307	-0.36357	0.659451	-0.428704	0.970358	-0.726494	-0.683729
gene-LOC110092326	transcription factor PCF2-like [Dendrobium catenatum]	K16221 transcription factor TCP21 (protein CCA1 HIKING EXPEDITION) | (RefSeq) transcription factor TCP21 (A)	GO:0005634,nucleus; GO:0003677,DNA binding; GO:0007275,multicellular organism development; GO:0006355,regulation of transcription, DNA-templated; GO:0006351,transcription, DNA-templated	PCF2	0.947127	0.915235	0.165761	0.0332233	0.081226	0.476586	-0.197993	0.318972	-0.483109	0.699109	-0.0610534	-0.608617	-0.204307	-0.414096	-0.565318	0.031447	-0.310064	0.958381	0.836572	-0.836827	0.902824	-0.865869	0.742905	0.844634	0.492012	-0.914818	-0.915283	-0.946832	-0.697303	0.746476	-0.839952	-0.952298	-0.959256	-0.909716	-0.970387	-0.954303	0.785435	0.966302	-0.0655611	-0.0199774	-0.589985	0.0872479	-0.866538	0.454476	0.925594
gene-LOC110092553	uncharacterized protein LOC110092553 [Dendrobium catenatum]	--	--	--	0.929768	0.957582	0.179353	0.110791	0.184151	0.278303	0.0230815	0.212969	-0.518201	0.614063	0.120141	-0.475829	-0.344099	-0.457824	-0.578174	-0.180393	-0.118497	0.86411	0.964922	-0.943183	0.722616	-0.821094	0.450898	0.947208	0.298928	-0.943872	-0.934625	-0.921258	-0.914189	0.544314	-0.930918	-0.939116	-0.934497	-0.907648	-0.928721	-0.807826	0.971348	0.940896	-0.38609	0.513281	-0.598005	0.589938	-0.943105	0.839134	0.650424
gene-LOC110094940	probable WRKY transcription factor 65 isoform X1 [Dendrobium catenatum]	K13426 WRKY transcription factor 29 | (RefSeq) probable WRKY transcription factor 29 isoform X1 (A)	GO:0005634,nucleus; GO:0003700,DNA-binding transcription factor activity; GO:0043565,sequence-specific DNA binding; GO:0006351,transcription, DNA-templated	WRKY	-0.886682	-0.864897	0.172126	0.262362	0.201581	-0.0313743	0.208264	0.0784065	0.750303	-0.817114	0.237057	0.178441	0.656609	0.103053	0.255148	0.479925	-0.201263	-0.907075	-0.866598	0.989007	-0.796331	0.905446	-0.616072	-0.962962	-0.55029	0.914565	0.955527	0.889886	0.968701	-0.57318	0.817321	0.903077	0.909877	0.856145	0.903093	0.693296	-0.905995	-0.915337	0.597066	-0.369355	0.663844	-0.508049	0.942581	-0.745901	-0.604886
gene-LOC110095987	ethylene-responsive transcription factor ERF118-like [Dendrobium catenatum]	K13434 pathogenesis-related genes transcriptional activator PTI6 | (RefSeq) pathogenesis-related genes transcriptional activator PTI6-like (A)	GO:0005634,nucleus; GO:0003677,DNA binding; GO:0003700,DNA-binding transcription factor activity; GO:0009873,ethylene-activated signaling pathway; GO:0006351,transcription, DNA-templated	ERF118	-0.923243	-0.92105	0.0253164	0.12482	0.0383226	-0.137902	0.0914564	-0.0493434	0.645242	-0.778754	0.0800266	0.289452	0.55475	0.229492	0.386672	0.379631	-0.0957625	-0.908524	-0.931676	0.995823	-0.762515	0.858596	-0.529738	-0.986893	-0.443006	0.950002	0.968501	0.919636	0.97712	-0.534882	0.885975	0.931882	0.921222	0.888482	0.91722	0.739902	-0.954457	-0.937228	0.535613	-0.4737	0.640037	-0.591559	0.970972	-0.815773	-0.593727
gene-LOC110096637	LOB domain-containing protein 40-like [Dendrobium catenatum]	K21994 LOB domain-containing protein 18 | (RefSeq) LOB domain-containing protein 30-like (A)	GO:0006355,regulation of transcription, DNA-templated	AS2	-0.976146	-0.965745	-0.240183	-0.228641	-0.235859	-0.538738	-0.171417	-0.375489	0.357152	-0.709212	-0.0658327	0.634576	0.196107	0.397692	0.708481	-0.03051	0.315058	-0.934977	-0.904895	0.893925	-0.860126	0.740793	-0.613759	-0.931541	-0.44502	0.982513	0.958503	0.930176	0.779317	-0.687542	0.983628	0.936158	0.891118	0.984046	0.909274	0.930788	-0.830676	-0.957225	0.130797	-0.279699	0.386479	-0.398192	0.898788	-0.585585	-0.733193
gene-LOC110097631	homeobox-leucine zipper protein HAT5-like isoform X1 [Dendrobium catenatum]	K09338 homeobox-leucine zipper protein | (RefSeq) homeobox-leucine zipper protein ATHB-54 (A)	GO:0005634,nucleus; GO:0003700,DNA-binding transcription factor activity; GO:0042803,protein homodimerization activity; GO:0043565,sequence-specific DNA binding; GO:0009965,leaf morphogenesis; GO:0045893,positive regulation of transcription, DNA-templated; GO:0009637,response to blue light; GO:0009651,response to salt stress; GO:0006351,transcription, DNA-templated	HD-ZIP	0.917247	0.865067	-0.0240977	0.00247429	-0.0730513	0.379125	-0.097433	0.155685	-0.574196	0.742084	-0.255922	-0.489413	-0.329789	-0.208666	-0.495196	-0.0896342	-0.19876	0.947197	0.764951	-0.860735	0.980586	-0.879381	0.858237	0.861139	0.686086	-0.913004	-0.93323	-0.88636	-0.717668	0.849569	-0.848483	-0.897512	-0.904923	-0.94367	-0.916756	-0.898391	0.716693	0.937583	-0.169415	-0.036199	-0.438992	0.120586	-0.825894	0.383973	0.862052
gene-LOC110097904	dof zinc finger protein DOF2.1-like [Dendrobium catenatum]	K20043 clathrin coat assembly protein AP180 | (RefSeq) putative clathrin assembly protein At5g35200 (A)	GO:0005634,nucleus; GO:0003700,DNA-binding transcription factor activity; GO:0046872,metal ion binding; GO:0044212,transcription regulatory region DNA binding; GO:0006355,regulation of transcription, DNA-templated; GO:0048364,root development; GO:0006351,transcription, DNA-templated	DOF5.3	0.950848	0.912754	0.227991	0.0235635	0.129436	0.55453	-0.182818	0.404451	-0.385047	0.753357	-0.00915053	-0.635283	-0.162601	-0.408805	-0.575581	0.0844689	-0.336287	0.968655	0.835724	-0.812429	0.869476	-0.789814	0.696637	0.836044	0.445396	-0.912974	-0.902942	-0.951551	-0.664117	0.676893	-0.831509	-0.9468	-0.926146	-0.885413	-0.946244	-0.958725	0.761859	0.951979	0.00187376	-0.032071	-0.578442	0.0726036	-0.868971	0.425256	0.891002
gene-LOC110098470	zinc finger CCCH domain-containing protein 2-like [Dendrobium catenatum]	K15172 transcription elongation factor SPT5 | (RefSeq) hypothetical protein (A)	GO:0005886,plasma membrane; GO:0003677,DNA binding; GO:0003700,DNA-binding transcription factor activity; GO:0046872,metal ion binding; GO:0006355,regulation of transcription, DNA-templated; GO:0006979,response to oxidative stress	CCCH	-0.941606	-0.932412	-0.173073	-0.270773	-0.199526	-0.484471	-0.257724	-0.298789	0.389179	-0.663364	-0.00956112	0.591796	0.223844	0.340068	0.702608	0.008168	0.286114	-0.893341	-0.865018	0.887448	-0.871815	0.737357	-0.637051	-0.920215	-0.502865	0.963249	0.945	0.878569	0.77849	-0.733698	0.986749	0.891482	0.853829	0.992418	0.868879	0.890924	-0.797465	-0.926107	0.17805	-0.306897	0.292151	-0.438184	0.857199	-0.569688	-0.691073
gene-LOC110099586	pathogenesis-related genes transcriptional activator PTI6-like [Dendrobium catenatum]	K13434 pathogenesis-related genes transcriptional activator PTI6 | (RefSeq) pathogenesis-related genes transcriptional activator PTI6-like (A)	GO:0005634,nucleus; GO:0003677,DNA binding; GO:0003700,DNA-binding transcription factor activity; GO:0006952,defense response; GO:0006351,transcription, DNA-templated	PTI6	-0.917859	-0.919183	-0.0118373	0.163801	0.0335728	-0.137096	0.236406	-0.0745203	0.664638	-0.738665	0.0523382	0.319033	0.514401	0.313122	0.368002	0.342884	-0.0600233	-0.908909	-0.932708	0.968412	-0.746153	0.900308	-0.528144	-0.950068	-0.388875	0.924178	0.944362	0.938618	0.946617	-0.524434	0.83723	0.951033	0.961846	0.853194	0.953341	0.760564	-0.966467	-0.946508	0.490038	-0.395812	0.752796	-0.490938	0.968843	-0.807287	-0.675591
gene-LOC110107137	cyclic dof factor 3-like [Dendrobium catenatum]	K16222 Dof zinc finger protein DOF5.5 | (RefSeq) cyclic dof factor 1 isoform X1 (A)	GO:0005634,nucleus; GO:0003700,DNA-binding transcription factor activity; GO:0046872,metal ion binding; GO:0043565,sequence-specific DNA binding; GO:0009908,flower development; GO:0006355,regulation of transcription, DNA-templated; GO:0006351,transcription, DNA-templated	DOF5.2	0.931924	0.874202	0.0132464	-0.0123324	-0.0333426	0.435672	-0.020135	0.217002	-0.480523	0.835122	-0.210899	-0.480794	-0.338362	-0.15687	-0.499893	-0.0878903	-0.174429	0.964767	0.783642	-0.870276	0.944449	-0.788387	0.792688	0.890078	0.653905	-0.934735	-0.944605	-0.893165	-0.729867	0.760685	-0.870977	-0.893507	-0.860295	-0.937157	-0.882344	-0.883802	0.713318	0.926378	-0.161854	0.0308327	-0.39847	0.195422	-0.851046	0.398379	0.768718
gene-LOC110108674	NAC domain-containing protein 92-like [Dendrobium catenatum]	K00521 ferric-chelate reductase [EC:1.16.1.7] | (RefSeq) ferric reduction oxidase 7, chloroplastic-like (A)	GO:0005737,cytoplasm; GO:0005634,nucleus; GO:0003677,DNA binding; GO:0003700,DNA-binding transcription factor activity; GO:0006351,transcription, DNA-templated	NAC	-0.958838	-0.981221	-0.464672	-0.325727	-0.437996	-0.629124	-0.108965	-0.546438	0.231153	-0.569876	-0.310508	0.766997	0.0132101	0.649728	0.800559	-0.189971	0.461641	-0.881571	-0.945969	0.820215	-0.730489	0.691894	-0.445436	-0.864333	-0.192877	0.936845	0.88776	0.94235	0.717176	-0.562644	0.947589	0.946594	0.90942	0.914542	0.923273	0.954547	-0.873599	-0.941576	0.00251392	-0.317648	0.501841	-0.36929	0.888695	-0.652844	-0.771717
gene-LOC110109339	bZIP transcription factor TRAB1-like [Dendrobium catenatum]	K14432 ABA responsive element binding factor | (RefSeq) bZIP transcription factor TRAB1-like (A)	GO:0005634,nucleus; GO:0003677,DNA binding; GO:0003700,DNA-binding transcription factor activity; GO:0009738,abscisic acid-activated signaling pathway; GO:0006351,transcription, DNA-templated	bZIP	-0.859784	-0.820977	0.264334	0.324255	0.300223	0.00815022	0.245516	0.146976	0.793714	-0.842861	0.348791	0.12275	0.700865	0.00622369	0.188399	0.517437	-0.244324	-0.904074	-0.807132	0.971595	-0.832456	0.917017	-0.690723	-0.939009	-0.64191	0.889644	0.943144	0.859455	0.939924	-0.618893	0.777692	0.872528	0.885428	0.842495	0.879778	0.670286	-0.846669	-0.893616	0.605112	-0.276296	0.631419	-0.434804	0.907385	-0.662076	-0.611652
gene-LOC110110298	transcription factor bHLH18-like [Dendrobium catenatum]	K13422 transcription factor MYC2 | (RefSeq) transcription factor MYC2-like (A)	GO:0005634,nucleus; GO:0003677,DNA binding; GO:0003700,DNA-binding transcription factor activity; GO:0046983,protein dimerization activity; GO:0006355,regulation of transcription, DNA-templated; GO:0006351,transcription, DNA-templated	bHLH25	0.901018	0.889297	0.152725	-0.158847	0.10335	0.318388	-0.0608013	0.272441	-0.366279	0.891638	0.0913478	-0.33672	-0.438355	-0.226169	-0.391435	-0.247268	0.045486	0.898482	0.916922	-0.906126	0.618058	-0.62586	0.346731	0.938103	0.2638	-0.912675	-0.901562	-0.906118	-0.878142	0.292213	-0.831992	-0.890829	-0.807108	-0.782053	-0.824898	-0.711953	0.886932	0.867036	-0.368245	0.475126	-0.62192	0.573628	-0.959011	0.758041	0.460567
gene-LOC110110579	GATA transcription factor 7-like [Dendrobium catenatum]	K21630 GATA-type zinc finger protein 1 | (RefSeq) GATA transcription factor 6-like (A)	GO:0005634,nucleus; GO:0005667,transcription factor complex; GO:0003682,chromatin binding; GO:0003700,DNA-binding transcription factor activity; GO:0000977,RNA polymerase II regulatory region sequence-specific DNA binding; GO:0001085,RNA polymerase II transcription factor binding; GO:0001228,DNA-binding transcription activator activity, RNA polymerase II-specific; GO:0008270,zinc ion binding; GO:…	GATA	0.924927	0.867721	-0.0963235	-0.148936	-0.158161	0.285763	-0.18225	0.0859534	-0.63394	0.841548	-0.2957	-0.377404	-0.460772	-0.125039	-0.384355	-0.224289	-0.0515048	0.973093	0.792906	-0.910672	0.950456	-0.891408	0.821766	0.904975	0.68449	-0.926899	-0.957735	-0.907967	-0.794427	0.765415	-0.830183	-0.914051	-0.912397	-0.917752	-0.923188	-0.847866	0.763532	0.944065	-0.291473	0.031623	-0.53044	0.195277	-0.879139	0.459214	0.796991
gene-LOC110111308	B-box zinc finger protein 24-like isoform X1 [Dendrobium catenatum]	K12135 zinc finger protein CONSTANS | (RefSeq) zinc finger protein CONSTANS (A)	GO:0005634,nucleus; GO:0003677,DNA binding; GO:0003700,DNA-binding transcription factor activity; GO:0003712,transcription coregulator activity; GO:0008270,zinc ion binding; GO:0048573,photoperiodism, flowering; GO:0006355,regulation of transcription, DNA-templated; GO:0080167,response to karrikin; GO:0009416,response to light stimulus; GO:0006351,transcription, DNA-templated; GO:0010228,vegetati…	B-box	0.965121	0.960674	0.247187	0.246345	0.227597	0.520092	0.0656925	0.361441	-0.417576	0.613944	0.0565531	-0.676227	-0.147951	-0.487339	-0.717613	0.0716783	-0.375512	0.921821	0.890122	-0.867503	0.883703	-0.819898	0.66447	0.889153	0.44175	-0.955778	-0.937412	-0.933515	-0.74429	0.757384	-0.950765	-0.94746	-0.940705	-0.978186	-0.950337	-0.961947	0.831833	0.970288	-0.0913726	0.185405	-0.45217	0.287018	-0.874001	0.558993	0.847599
gene-LOC110114573	heat stress transcription factor A-1-like [Dendrobium catenatum]	K09419 heat shock transcription factor, other eukaryote | (RefSeq) heat stress transcription factor A-1-like (A)	GO:0005634,nucleus; GO:0003700,DNA-binding transcription factor activity; GO:0043565,sequence-specific DNA binding; GO:0006351,transcription, DNA-templated	Hsf-13	0.932258	0.871567	-0.036063	-0.131633	-0.100513	0.362071	-0.125391	0.165336	-0.536914	0.888163	-0.240824	-0.406113	-0.422113	-0.11809	-0.412096	-0.176019	-0.0785683	0.980389	0.798329	-0.895969	0.922232	-0.814398	0.774169	0.907127	0.645074	-0.933791	-0.953055	-0.910129	-0.773258	0.706558	-0.840624	-0.90778	-0.877221	-0.908327	-0.896581	-0.852038	0.746106	0.931947	-0.237728	0.0492164	-0.493385	0.212985	-0.883452	0.443932	0.750185
gene-LOC110116701	homeobox-leucine zipper protein HOX20-like [Dendrobium catenatum]	K09338 homeobox-leucine zipper protein | (RefSeq) homeobox-leucine zipper protein HOX20-like (A)	GO:0005634,nucleus; GO:0003700,DNA-binding transcription factor activity; GO:0043565,sequence-specific DNA binding; GO:0006351,transcription, DNA-templated	HD-ZIP	-0.978893	-0.992114	-0.364532	-0.269457	-0.350811	-0.565103	-0.131818	-0.459231	0.306178	-0.640886	-0.217995	0.693653	0.122544	0.547186	0.754514	-0.0863605	0.368192	-0.912679	-0.956388	0.878874	-0.77743	0.726947	-0.496503	-0.918232	-0.286284	0.972369	0.934784	0.952585	0.782727	-0.597136	0.977973	0.958332	0.917604	0.951703	0.931259	0.939188	-0.891551	-0.96163	0.102384	-0.354895	0.482132	-0.433105	0.919591	-0.676673	-0.740623
gene-LOC110095032	transcription factor UNE10 isoform X1 [Dendrobium catenatum]	K12126 phytochrome-interacting factor 3 | (RefSeq) uncharacterized protein LOC112294434 isoform X1 (A)	GO:0005634,nucleus; GO:0003677,DNA binding; GO:0003700,DNA-binding transcription factor activity; GO:0046983,protein dimerization activity; GO:0010047,fruit dehiscence; GO:0006351,transcription, DNA-templated	bHLH 73	0.941692	0.917179	0.165891	0.0747482	0.0937086	0.460148	-0.172508	0.302547	-0.501192	0.651919	-0.0534977	-0.617258	-0.194913	-0.440421	-0.58716	0.0328078	-0.32333	0.941592	0.838523	-0.838162	0.9052	-0.883025	0.743401	0.842047	0.490023	-0.912192	-0.912725	-0.938219	-0.702985	0.770832	-0.850284	-0.948756	-0.965949	-0.920334	-0.973281	-0.953783	0.794351	0.966444	-0.0786086	0.00298846	-0.57645	0.106284	-0.857919	0.472279	0.933158
gene-LOC110102010	zinc finger protein CONSTANS-LIKE 16-like [Dendrobium catenatum]	K12135 zinc finger protein CONSTANS | (RefSeq) CO; B-box type zinc finger protein with CCT domain-containing protein (A)	GO:0016020,membrane; GO:0005634,nucleus; GO:0003700,DNA-binding transcription factor activity; GO:0008270,zinc ion binding; GO:0006355,regulation of transcription, DNA-templated	CONSTANS-LIKE 16	0.904042	0.850086	-0.0984087	-0.335709	-0.196717	0.200097	-0.351874	0.0701016	-0.640364	0.914367	-0.249773	-0.271622	-0.546927	-0.105801	-0.247934	-0.326265	0.0862997	0.969097	0.819392	-0.915588	0.83382	-0.862029	0.6911	0.904986	0.56327	-0.897994	-0.932865	-0.92264	-0.83783	0.575101	-0.754115	-0.918509	-0.906452	-0.820107	-0.915401	-0.771932	0.813732	0.921375	-0.376233	0.101369	-0.70372	0.243006	-0.922809	0.553664	0.716879
gene-LOC110104101	NAC transcription factor 32-like [Dendrobium catenatum]	K00521 ferric-chelate reductase [EC:1.16.1.7] | (RefSeq) ferric reduction oxidase 7, chloroplastic-like (A)	GO:0005634,nucleus; GO:0003700,DNA-binding transcription factor activity; GO:0043565,sequence-specific DNA binding; GO:0009793,embryo development ending in seed dormancy; GO:0010365,positive regulation of ethylene biosynthetic process; GO:0009413,response to flooding; GO:0006351,transcription, DNA-templated	NAC	-0.947397	-0.966124	-0.468755	-0.358557	-0.465113	-0.660942	-0.246872	-0.566383	0.152253	-0.613335	-0.324668	0.74656	0.0190344	0.576318	0.815098	-0.18692	0.440749	-0.865923	-0.932645	0.815431	-0.704622	0.599385	-0.400287	-0.875719	-0.196124	0.940571	0.883723	0.911172	0.715062	-0.516104	0.970424	0.910132	0.8404	0.914027	0.862099	0.920415	-0.841058	-0.907916	0.00676383	-0.388031	0.391536	-0.453447	0.876744	-0.644765	-0.664099
gene-LOC110105927	probable WRKY transcription factor 27 [Dendrobium catenatum]	K13425 WRKY transcription factor 22 | (RefSeq) probable WRKY transcription factor 27 (A)	GO:0005634,nucleus; GO:0003700,DNA-binding transcription factor activity; GO:0043565,sequence-specific DNA binding; GO:0044212,transcription regulatory region DNA binding; GO:0042742,defense response to bacterium; GO:0045892,negative regulation of transcription, DNA-templated; GO:0007263,nitric oxide mediated signal transduction; GO:0009739,response to gibberellin; GO:0006351,transcription, DNA-t…	WRKY	0.928104	0.928989	0.0284282	-0.159074	-0.010703	0.159144	-0.185277	0.0983116	-0.626473	0.776594	-0.0284604	-0.315881	-0.521906	-0.292707	-0.378347	-0.34709	0.0723108	0.916719	0.947911	-0.98028	0.731832	-0.862556	0.496344	0.970646	0.375252	-0.939923	-0.955047	-0.943207	-0.96195	0.488457	-0.857734	-0.951813	-0.944476	-0.858313	-0.939973	-0.754678	0.972946	0.945013	-0.497128	0.44445	-0.728535	0.543566	-0.984391	0.826636	0.629215
gene-LOC110108343	transcription factor PIF4-like [Dendrobium catenatum]	K16189 phytochrome-interacting factor 4 | (RefSeq) transcription factor PIF4-like (A)	GO:0005634,nucleus; GO:0003677,DNA binding; GO:0003700,DNA-binding transcription factor activity; GO:0042802,identical protein binding; GO:0010313,phytochrome binding; GO:0046983,protein dimerization activity; GO:0015995,chlorophyll biosynthetic process; GO:0009740,gibberellic acid mediated signaling pathway; GO:0006783,heme biosynthetic process; GO:0009959,negative gravitropism; GO:0010100,negat…	bHLH 15	0.890631	0.91757	0.276122	-0.0184828	0.252554	0.316493	0.00139731	0.324022	-0.332692	0.737772	0.263249	-0.405688	-0.351335	-0.407283	-0.489277	-0.194516	-0.0256526	0.836738	0.971555	-0.896855	0.533676	-0.621825	0.216276	0.927105	0.103719	-0.901185	-0.874407	-0.901814	-0.898587	0.240187	-0.859463	-0.895749	-0.827857	-0.77542	-0.83529	-0.708306	0.960542	0.86322	-0.375626	0.628782	-0.653553	0.683625	-0.960688	0.890368	0.448134
gene-LOC110109864	transcription factor SRM1-like [Dendrobium catenatum]	K08869 aarF domain-containing kinase | (RefSeq) predicted protein (A)	GO:0005634,nucleus; GO:0003677,DNA binding; GO:0048262,determination of dorsal/ventral asymmetry; GO:0009908,flower development; GO:0006355,regulation of transcription, DNA-templated; GO:0006351,transcription, DNA-templated	DIVARICATA	-0.927545	-0.867603	-0.0597987	0.0152002	-0.0024217	-0.483617	0.0217342	-0.273969	0.416653	-0.853656	0.170256	0.501781	0.30109	0.166997	0.506282	0.046103	0.198666	-0.963302	-0.778717	0.845526	-0.915579	0.740389	-0.757534	-0.874152	-0.612515	0.924638	0.927532	0.89184	0.700076	-0.713299	0.856536	0.88621	0.838884	0.913417	0.865706	0.884538	-0.695747	-0.912536	0.111352	-0.0164295	0.398397	-0.175082	0.845669	-0.377544	-0.75249
gene-LOC110094861	transcription factor bHLH30-like [Dendrobium catenatum]	K22484 transcriptional regulator CBF1 | (RefSeq) transcription factor bHLH106 (A)	GO:0005634,nucleus; GO:0003677,DNA binding; GO:0003700,DNA-binding transcription factor activity; GO:0046983,protein dimerization activity; GO:0006355,regulation of transcription, DNA-templated; GO:0006351,transcription, DNA-templated	bHLH30	-0.925423	-0.917978	0.0171807	0.171224	0.0670169	-0.145546	0.249742	-0.0612276	0.686687	-0.752702	0.102694	0.324846	0.518405	0.289	0.365215	0.336959	-0.0489255	-0.926367	-0.917573	0.96996	-0.790055	0.924148	-0.589128	-0.949609	-0.445469	0.930287	0.954961	0.942725	0.93425	-0.577614	0.838502	0.955782	0.971228	0.870698	0.963862	0.780566	-0.946764	-0.957303	0.472741	-0.333953	0.737843	-0.440062	0.962763	-0.76169	-0.713188
gene-LOC110098608	probable WRKY transcription factor 35 [Dendrobium catenatum]	K13425 WRKY transcription factor 22 | (RefSeq) WRKY transcription factor 22-like (A)	GO:0005634,nucleus; GO:0003700,DNA-binding transcription factor activity; GO:0043565,sequence-specific DNA binding; GO:0009793,embryo development ending in seed dormancy; GO:0009555,pollen development; GO:0006351,transcription, DNA-templated	WRKY	-0.868563	-0.86735	0.0868744	0.120814	0.0653324	-0.0744667	-0.0316519	0.0183002	0.621807	-0.77929	0.105484	0.196325	0.611209	0.11925	0.343892	0.452565	-0.184463	-0.848379	-0.888701	0.982437	-0.709705	0.777662	-0.470465	-0.977899	-0.45407	0.917952	0.937825	0.84706	0.985568	-0.478991	0.874311	0.859307	0.830849	0.857736	0.828139	0.646437	-0.913823	-0.870397	0.612868	-0.574962	0.52875	-0.705457	0.931491	-0.826894	-0.447209
gene-LOC110099934	probable WRKY transcription factor 31 [Dendrobium catenatum]	K13424 WRKY transcription factor 33 | (RefSeq) probable WRKY transcription factor 33 isoform X1 (A)	GO:0005634,nucleus; GO:0003700,DNA-binding transcription factor activity; GO:0043565,sequence-specific DNA binding; GO:0044212,transcription regulatory region DNA binding; GO:0045892,negative regulation of transcription, DNA-templated; GO:0006351,transcription, DNA-templated	WRKY	-0.932898	-0.9556	-0.473906	-0.429958	-0.470881	-0.668233	-0.221719	-0.557848	0.188408	-0.508943	-0.3054	0.803868	-0.0482445	0.645825	0.857423	-0.250728	0.526373	-0.844362	-0.902118	0.782136	-0.746171	0.656325	-0.468761	-0.831875	-0.223585	0.916876	0.862874	0.89665	0.665002	-0.617552	0.957693	0.904669	0.866981	0.9274	0.882698	0.95526	-0.815713	-0.911889	-0.0517189	-0.294641	0.380007	-0.352397	0.832721	-0.588884	-0.763695
gene-LOC110106999	homeobox-leucine zipper protein ROC2-like isoform X1 [Dendrobium catenatum]	K09338 homeobox-leucine zipper protein | (RefSeq) homeobox-leucine zipper protein ROC2-like isoform X1 (A)	GO:0005634,nucleus; GO:0008289,lipid binding; GO:0043565,sequence-specific DNA binding; GO:0006355,regulation of transcription, DNA-templated; GO:0006351,transcription, DNA-templated	HD-ZIP	0.888095	0.818767	-0.0885021	-0.0571948	-0.132303	0.368387	-0.0438016	0.124635	-0.536945	0.824031	-0.32088	-0.412961	-0.384418	-0.066231	-0.431381	-0.136824	-0.124011	0.937958	0.715748	-0.84631	0.96774	-0.802515	0.855326	0.855805	0.738079	-0.895939	-0.919494	-0.844663	-0.701932	0.807956	-0.825279	-0.84824	-0.828241	-0.916457	-0.848275	-0.84264	0.653277	0.891755	-0.189434	-0.0402018	-0.355633	0.140483	-0.80146	0.327209	0.763338
gene-LOC110108970	zinc finger CCCH domain-containing protein 2-like [Dendrobium catenatum]	K15172 transcription elongation factor SPT5 | (RefSeq) hypothetical protein (A)	GO:0005634,nucleus; GO:0003677,DNA binding; GO:0008270,zinc ion binding; GO:0009867,jasmonic acid mediated signaling pathway; GO:0010150,leaf senescence	CCCH	0.928885	0.930019	0.292157	0.0888702	0.206862	0.467451	-0.232335	0.382325	-0.441716	0.584211	0.113248	-0.652757	-0.130789	-0.585188	-0.606842	0.07275	-0.351083	0.904743	0.88581	-0.81339	0.788321	-0.850622	0.58941	0.818583	0.299681	-0.885922	-0.872791	-0.950713	-0.705866	0.63588	-0.823183	-0.959311	-0.978386	-0.860206	-0.980712	-0.936734	0.855595	0.954231	-0.0639066	0.0972	-0.69207	0.154216	-0.875451	0.577785	0.912138
gene-LOC110113836	BTB/POZ domain and ankyrin repeat-containing protein NPR1-like [Dendrobium catenatum]	K14508 regulatory protein NPR1 | (RefSeq) BTB/POZ domain and ankyrin repeat-containing protein NPR1-like (A)	GO:0005737,cytoplasm; GO:0005634,nucleus; GO:0042742,defense response to bacterium; GO:0050832,defense response to fungus; GO:0080027,response to herbivore	BTB/POZ	-0.873005	-0.852545	0.193094	0.0891578	0.180928	-0.0663338	0.0491457	0.101638	0.758699	-0.709002	0.287717	0.244603	0.586034	0.111061	0.357939	0.407701	-0.0971482	-0.874054	-0.818086	0.966117	-0.878566	0.926021	-0.717938	-0.939359	-0.653161	0.911585	0.951767	0.84374	0.920316	-0.738104	0.862761	0.869375	0.893733	0.921818	0.885149	0.726967	-0.845745	-0.908098	0.543907	-0.320542	0.491999	-0.47545	0.875211	-0.661933	-0.653067
gene-LOC110095790	NAC transcription factor ONAC010-like [Dendrobium catenatum]	K00521 ferric-chelate reductase [EC:1.16.1.7] | (RefSeq) ferric reduction oxidase 7, chloroplastic-like (A)	GO:0005634,nucleus; GO:0003677,DNA binding; GO:0006355,regulation of transcription, DNA-templated; GO:0006351,transcription, DNA-templated	NAC	-0.950186	-0.980146	-0.411623	-0.329056	-0.405914	-0.552345	-0.136408	-0.470995	0.293773	-0.542379	-0.283752	0.718586	0.06963	0.629265	0.783112	-0.119491	0.406227	-0.86357	-0.953283	0.847945	-0.730441	0.722783	-0.442364	-0.883034	-0.212947	0.939948	0.897387	0.929363	0.763377	-0.577719	0.961078	0.940309	0.914348	0.926767	0.921969	0.924402	-0.899792	-0.940482	0.090078	-0.388606	0.493973	-0.443592	0.892915	-0.707247	-0.742974
gene-LOC110097471	transcription factor MYBS1-like, partial [Dendrobium catenatum]	K08869 aarF domain-containing kinase | (RefSeq) predicted protein (A)	GO:0005737,cytoplasm; GO:0005634,nucleus; GO:0003677,DNA binding; GO:0003700,DNA-binding transcription factor activity; GO:0042803,protein homodimerization activity; GO:0045893,positive regulation of transcription, DNA-templated; GO:0009733,response to auxin; GO:0046686,response to cadmium ion; GO:0009739,response to gibberellin; GO:0009753,response to jasmonic acid; GO:0009751,response to salicy…	Myb-related	-0.958725	-0.947827	-0.425658	-0.186351	-0.343578	-0.677713	0.0531007	-0.570265	0.222513	-0.675924	-0.210809	0.758713	0.0140128	0.57086	0.716462	-0.221076	0.464168	-0.932392	-0.888389	0.780664	-0.77722	0.692219	-0.542755	-0.825967	-0.265577	0.916295	0.876326	0.95645	0.64059	-0.579489	0.874707	0.948882	0.905805	0.878054	0.929038	0.981494	-0.795775	-0.940676	-0.0950947	-0.09429	0.54969	-0.162111	0.872847	-0.498712	-0.846068
gene-LOC110099615	uncharacterized protein LOC110099615 [Dendrobium catenatum]	--	--	--	-0.934816	-0.955043	-0.425023	-0.0428827	-0.345254	-0.497609	0.142169	-0.498013	0.269156	-0.691412	-0.328001	0.605151	0.157653	0.590511	0.59338	-0.0292245	0.254616	-0.889871	-0.974321	0.836425	-0.597664	0.671978	-0.305083	-0.870767	-0.0698386	0.902781	0.86461	0.965984	0.781375	-0.329385	0.841756	0.956507	0.90797	0.789816	0.919504	0.854024	-0.935307	-0.917795	0.130677	-0.383267	0.73908	-0.41415	0.950705	-0.762954	-0.676217
gene-LOC110104881	ethylene receptor 2 [Dendrobium catenatum]	K14509 ethylene receptor [EC:2.7.13.-] | (RefSeq) ethylene receptor 2 (A)	GO:0005789,endoplasmic reticulum membrane; GO:0016021,integral component of membrane; GO:0005524,ATP binding; GO:0051740,ethylene binding; GO:0038199,ethylene receptor activity; GO:0046872,metal ion binding; GO:0000155,phosphorelay sensor kinase activity; GO:0004674,protein serine/threonine kinase activity; GO:0010105,negative regulation of ethylene-activated signaling pathway; GO:2000904,regulat…	ETR2	-0.929202	-0.905833	-0.273483	-0.00349461	-0.157797	-0.520121	0.289164	-0.414835	0.398659	-0.683205	-0.056806	0.641992	0.133382	0.503671	0.55696	-0.0946291	0.345004	-0.938631	-0.846764	0.787543	-0.808875	0.811159	-0.633944	-0.801323	-0.346101	0.877826	0.866918	0.953475	0.655558	-0.622419	0.785584	0.950936	0.950361	0.836229	0.962942	0.944899	-0.793517	-0.943588	-0.00330022	0.024121	0.685737	-0.0492665	0.865888	-0.472986	-0.918939
gene-LOC110107770	ethylene-responsive transcription factor 2-like [Dendrobium catenatum]	K09286 EREBP-like factor | (RefSeq) ethylene-responsive transcription factor 2-like (A)	GO:0005634,nucleus; GO:0003677,DNA binding; GO:0003700,DNA-binding transcription factor activity; GO:0051301,cell division; GO:0006952,defense response; GO:0009873,ethylene-activated signaling pathway; GO:0010087,phloem or xylem histogenesis; GO:0010200,response to chitin; GO:0006351,transcription, DNA-templated	ERF1A	-0.871511	-0.883373	0.0421324	0.154275	0.0490017	-0.044859	0.127322	0.00621664	0.670527	-0.71532	0.0530877	0.224229	0.583168	0.241181	0.331061	0.437065	-0.159485	-0.84716	-0.917857	0.97498	-0.682766	0.847762	-0.447462	-0.955842	-0.372471	0.901051	0.923023	0.87962	0.987471	-0.461413	0.837118	0.895443	0.897367	0.828897	0.885506	0.66727	-0.966799	-0.894009	0.604304	-0.545606	0.681573	-0.644506	0.948901	-0.875534	-0.535123
gene-LOC110110639	B-box zinc finger protein 20-like [Dendrobium catenatum]	K12135 zinc finger protein CONSTANS | (RefSeq) zinc finger protein CONSTANS (A)	GO:0005634,nucleus; GO:0003700,DNA-binding transcription factor activity; GO:0043565,sequence-specific DNA binding; GO:0000989,NA; GO:0008270,zinc ion binding; GO:1900458,negative regulation of brassinosteroid mediated signaling pathway; GO:2000306,positive regulation of photomorphogenesis; GO:0006355,regulation of transcription, DNA-templated; GO:0009741,response to brassinosteroid; GO:0010200,r…	B-box	-0.95128	-0.952499	-0.425485	-0.109275	-0.328782	-0.598134	0.167139	-0.537745	0.273948	-0.660756	-0.2468	0.711938	0.0594001	0.614162	0.657585	-0.156952	0.399052	-0.922628	-0.920805	0.795994	-0.719667	0.726477	-0.476359	-0.829293	-0.187833	0.903177	0.867784	0.973043	0.684611	-0.504797	0.841776	0.966563	0.937579	0.837614	0.952991	0.949653	-0.856707	-0.944686	-0.0230429	-0.152572	0.67924	-0.198749	0.903009	-0.59062	-0.839021
gene-LOC110094083	transcription factor HY5-like [Dendrobium catenatum]	K16241 transcription factor HY5 | (RefSeq) transcription factor HY5-like (A)	GO:0005634,nucleus; GO:0003700,DNA-binding transcription factor activity; GO:0000977,RNA polymerase II regulatory region sequence-specific DNA binding; GO:0009585,red, far-red light phototransduction; GO:0006355,regulation of transcription, DNA-templated; GO:0080167,response to karrikin; GO:0010224,response to UV-B; GO:0006351,transcription, DNA-templated	bZIP	0.876829	0.823096	-0.0387385	0.0347092	-0.0869575	0.373871	-0.107396	0.137494	-0.57886	0.670976	-0.28599	-0.500313	-0.286025	-0.215784	-0.49488	-0.0510683	-0.238794	0.90802	0.708541	-0.809998	0.987438	-0.882239	0.893156	0.804667	0.707422	-0.868081	-0.891347	-0.844036	-0.655937	0.896277	-0.809565	-0.859386	-0.883707	-0.922819	-0.893173	-0.889781	0.661076	0.906442	-0.123228	-0.116027	-0.400566	0.0381476	-0.766047	0.311869	0.894408
gene-LOC110096125	transcription factor PCL1-like [Dendrobium catenatum]	K03921 acyl-[acyl-carrier-protein] desaturase [EC:1.14.19.2 1.14.19.11 1.14.19.26] | (RefSeq) Acyl-[acyl-carrier-protein] desaturase 5, chloroplastic (A)	GO:0005634,nucleus; GO:0003677,DNA binding; GO:0003700,DNA-binding transcription factor activity; GO:0007623,circadian rhythm; GO:0042753,positive regulation of circadian rhythm; GO:0006351,transcription, DNA-templated	LUX	-0.912278	-0.929622	-0.544733	-0.44274	-0.539202	-0.754868	-0.299994	-0.652643	0.0425029	-0.558023	-0.375101	0.817919	-0.101656	0.614231	0.869921	-0.310783	0.547102	-0.825896	-0.880513	0.735718	-0.680138	0.523112	-0.383276	-0.808121	-0.159072	0.896695	0.827722	0.86933	0.613774	-0.51208	0.942228	0.86511	0.786935	0.883711	0.814373	0.928622	-0.764304	-0.863837	-0.125292	-0.314145	0.312036	-0.370189	0.811323	-0.549472	-0.668761
gene-LOC110097450	scarecrow-like protein 32 [Dendrobium catenatum]	K14494 DELLA protein | (RefSeq) DELLA protein DWARF8-like (A)	GO:0005634,nucleus; GO:0003700,DNA-binding transcription factor activity; GO:0043565,sequence-specific DNA binding; GO:0006355,regulation of transcription, DNA-templated; GO:0006351,transcription, DNA-templated	SCL32	0.897949	0.830391	0.00640777	-0.0504332	-0.0707906	0.445121	-0.140188	0.221546	-0.487866	0.79859	-0.250801	-0.496561	-0.289732	-0.17219	-0.463272	-0.0353312	-0.217675	0.950043	0.723723	-0.807569	0.953537	-0.805636	0.844202	0.819597	0.666226	-0.882437	-0.898015	-0.872915	-0.647052	0.79144	-0.796808	-0.872559	-0.858666	-0.89261	-0.879986	-0.891839	0.6526	0.904971	-0.0790104	-0.128606	-0.43361	0.02893	-0.800277	0.294537	0.846982
gene-LOC110101124	two-component response regulator ORR9-like isoform X1 [Dendrobium catenatum]	K14492 two-component response regulator ARR-A family | (RefSeq) two-component response regulator ORR9-like isoform X1 (A)	GO:0005622,intracellular; GO:0009736,cytokinin-activated signaling pathway; GO:0000160,phosphorelay signal transduction system; GO:0006355,regulation of transcription, DNA-templated; GO:0006351,transcription, DNA-templated	ORR9	0.870569	0.862527	-0.042581	-0.285652	-0.0812826	0.0801547	-0.182922	0.0383328	-0.596537	0.857762	-0.0611561	-0.173809	-0.620595	-0.144493	-0.250179	-0.456947	0.224412	0.877962	0.905075	-0.962473	0.642343	-0.763644	0.406179	0.957428	0.35452	-0.895638	-0.915867	-0.887445	-0.971287	0.346596	-0.795561	-0.88659	-0.850598	-0.776188	-0.850658	-0.638637	0.934251	0.871631	-0.582302	0.513838	-0.709409	0.622378	-0.967073	0.835767	0.464649
gene-LOC110103575	LOB domain-containing protein 39 [Dendrobium catenatum]	K13945 LOB domain-containing protein 29 | (RefSeq) LOB domain-containing protein 33-like (A)	--	AS2	0.877193	0.843942	-0.020064	-0.208601	-0.0485699	0.234031	-0.0134782	0.128686	-0.45779	0.937069	-0.0950753	-0.233978	-0.548596	-0.0464521	-0.317179	-0.349866	0.140172	0.898182	0.849363	-0.923759	0.696972	-0.652395	0.467817	0.946936	0.443806	-0.908736	-0.91736	-0.860104	-0.887562	0.392551	-0.827626	-0.84913	-0.769929	-0.808176	-0.788343	-0.671855	0.822251	0.847474	-0.447214	0.422477	-0.512076	0.56471	-0.923842	0.678384	0.430622
gene-LOC110104655	transcription factor MYB86-like [Dendrobium catenatum]	K09422 transcription factor MYB, plant | (RefSeq) transcription factor MYB86-like (A)	GO:0005634,nucleus; GO:0003700,DNA-binding transcription factor activity; GO:0000981,DNA-binding transcription factor activity, RNA polymerase II-specific; GO:0043565,sequence-specific DNA binding; GO:0001135,RNA polymerase II transcription regulator recruiting activity; GO:0044212,transcription regulatory region DNA binding; GO:0030154,cell differentiation; GO:0010087,phloem or xylem histogenesi…	MYB61	-0.89571	-0.916099	-0.0972593	0.123321	-0.061985	-0.145703	0.187835	-0.128536	0.586346	-0.697228	-0.0736481	0.32661	0.475292	0.376214	0.391945	0.324074	-0.056538	-0.863081	-0.956426	0.948049	-0.644878	0.827872	-0.389077	-0.937949	-0.255186	0.903521	0.91023	0.921614	0.95131	-0.406507	0.832067	0.931666	0.928827	0.810594	0.919566	0.721013	-0.993131	-0.914107	0.495252	-0.518075	0.763749	-0.58722	0.968915	-0.886627	-0.59284
gene-LOC110109220	light-inducible protein CPRF2-like [Dendrobium catenatum]	K14432 ABA responsive element binding factor | (RefSeq) G-box-binding factor 4-like (A)	GO:0005634,nucleus; GO:0003677,DNA binding; GO:0003700,DNA-binding transcription factor activity; GO:0006351,transcription, DNA-templated	CPRF2	-0.858874	-0.865194	0.00576307	-0.18164	-0.066602	-0.220043	-0.285053	-0.0616107	0.531819	-0.616036	0.0743032	0.368059	0.419236	0.207181	0.553382	0.253781	0.046253	-0.800631	-0.837397	0.921158	-0.789886	0.750492	-0.556238	-0.929629	-0.515775	0.913763	0.916879	0.793824	0.879926	-0.663101	0.946294	0.818137	0.798689	0.939523	0.798591	0.722601	-0.826957	-0.857684	0.446634	-0.509598	0.284134	-0.646308	0.836973	-0.703666	-0.517253
gene-LOC110112371	auxin response factor 17-like [Dendrobium catenatum]	K14486 auxin response factor | (RefSeq) auxin response factor 3-like (A)	GO:0005634,nucleus; GO:0003700,DNA-binding transcription factor activity; GO:0000987,proximal promoter sequence-specific DNA binding; GO:0048830,adventitious root development; GO:0009653,anatomical structure morphogenesis; GO:0009734,auxin-activated signaling pathway; GO:0052543,callose deposition in cell wall; GO:0009555,pollen development; GO:0010208,pollen wall assembly; GO:0006355,regulation …	Aux	-0.906954	-0.936471	-0.530029	-0.447169	-0.543746	-0.694709	-0.335989	-0.611016	0.0691297	-0.54011	-0.397944	0.776539	-0.0564493	0.614226	0.860442	-0.248989	0.491998	-0.806012	-0.906003	0.763158	-0.646493	0.525409	-0.329688	-0.831845	-0.129058	0.90221	0.833954	0.863021	0.666685	-0.475858	0.958653	0.862444	0.78545	0.88372	0.808096	0.892829	-0.806212	-0.859547	-0.0412029	-0.426446	0.32003	-0.477712	0.828362	-0.634256	-0.612311
gene-LOC110113595	transcription factor MYBS1-like [Dendrobium catenatum]	K00784 ribonuclease Z [EC:3.1.26.11] | (RefSeq) tRNase Z TRZ1 isoform X1 (A)	GO:0005737,cytoplasm; GO:0005634,nucleus; GO:0003677,DNA binding; GO:0003700,DNA-binding transcription factor activity; GO:0042803,protein homodimerization activity; GO:0045893,positive regulation of transcription, DNA-templated; GO:0009733,response to auxin; GO:0046686,response to cadmium ion; GO:0009739,response to gibberellin; GO:0009753,response to jasmonic acid; GO:0009751,response to salicy…	MYBS1	-0.947546	-0.942992	-0.484323	-0.290123	-0.425474	-0.739821	-0.0800433	-0.626599	0.135104	-0.6423	-0.271914	0.803537	-0.0514267	0.589549	0.787295	-0.284296	0.522095	-0.902482	-0.880284	0.755598	-0.753718	0.621802	-0.499301	-0.81458	-0.234169	0.911784	0.85898	0.928646	0.611957	-0.565968	0.901311	0.920479	0.860604	0.884771	0.888061	0.978992	-0.769894	-0.915435	-0.142546	-0.142057	0.45017	-0.207675	0.846355	-0.488271	-0.79693
gene-LOC110093822	ethylene-responsive transcription factor 5-like [Dendrobium catenatum]	K09286 EREBP-like factor | (RefSeq) ethylene-responsive transcription factor 5-like (A)	GO:0005634,nucleus; GO:0003677,DNA binding; GO:0003700,DNA-binding transcription factor activity; GO:0006952,defense response; GO:0009873,ethylene-activated signaling pathway; GO:0006351,transcription, DNA-templated	EREBP-4	0.921233	0.877426	0.307239	0.0628235	0.218787	0.659429	-0.0319553	0.512753	-0.195769	0.812549	0.0743899	-0.644754	-0.10287	-0.349542	-0.601176	0.150692	-0.354766	0.936876	0.805475	-0.758594	0.787124	-0.608584	0.584974	0.812905	0.376333	-0.890865	-0.86117	-0.90529	-0.606786	0.548869	-0.826075	-0.8862	-0.810146	-0.839632	-0.845487	-0.914969	0.692332	0.88437	0.0790979	0.0226351	-0.452361	0.130343	-0.836863	0.380869	0.743963
gene-LOC110097525	protein FAR1-RELATED SEQUENCE 5-like [Dendrobium catenatum]	K17604 zinc finger SWIM domain-containing protein 3 | (RefSeq) protein FAR1-RELATED SEQUENCE 5-like (A)	GO:0005634,nucleus; GO:0008270,zinc ion binding; GO:0006355,regulation of transcription, DNA-templated	FAR1	0.887495	0.867172	0.221309	-0.126496	0.157799	0.421616	-0.0387168	0.3679	-0.256988	0.900581	0.129182	-0.395937	-0.346896	-0.236728	-0.424186	-0.142561	-0.0350703	0.891605	0.881182	-0.846776	0.603046	-0.550468	0.336595	0.893688	0.237416	-0.88894	-0.86694	-0.889633	-0.79502	0.269794	-0.808595	-0.86645	-0.764237	-0.755954	-0.79103	-0.729451	0.82222	0.839734	-0.24397	0.393792	-0.572423	0.489351	-0.922391	0.66645	0.463675
gene-LOC110098164	zinc finger protein CONSTANS-LIKE 16 [Dendrobium catenatum]	--	GO:0016020,membrane; GO:0005634,nucleus; GO:0003700,DNA-binding transcription factor activity; GO:0008270,zinc ion binding; GO:0006355,regulation of transcription, DNA-templated	CONSTANS-LIKE 16	-0.920001	-0.937427	-0.560334	-0.432188	-0.537832	-0.763551	-0.225182	-0.66594	0.0636082	-0.537912	-0.376782	0.846951	-0.126329	0.661784	0.872382	-0.337967	0.580058	-0.837457	-0.883875	0.728115	-0.694992	0.562097	-0.409342	-0.794852	-0.152116	0.893075	0.825866	0.887773	0.598482	-0.536287	0.92747	0.884737	0.820891	0.881816	0.845988	0.956798	-0.771621	-0.881117	-0.15714	-0.254998	0.366762	-0.302666	0.813588	-0.535093	-0.735462
gene-LOC110105590	NAC domain-containing protein 72-like [Dendrobium catenatum]	K00521 ferric-chelate reductase [EC:1.16.1.7] | (RefSeq) ferric reduction oxidase 7, chloroplastic-like (A)	GO:0005634,nucleus; GO:0003677,DNA binding; GO:0009834,plant-type secondary cell wall biogenesis; GO:0006355,regulation of transcription, DNA-templated; GO:0048829,root cap development; GO:0006351,transcription, DNA-templated	NAC	-0.869048	-0.825315	0.225628	0.196761	0.265655	-0.0886305	0.238299	0.0960004	0.791114	-0.746468	0.375471	0.25504	0.569164	0.0931214	0.291702	0.369409	-0.0703623	-0.909932	-0.767529	0.925567	-0.929567	0.973108	-0.823256	-0.890447	-0.711578	0.883563	0.934831	0.859247	0.847186	-0.788471	0.788663	0.879893	0.92045	0.8912	0.914427	0.764061	-0.789204	-0.916911	0.453995	-0.09728	0.570398	-0.256682	0.853513	-0.531178	-0.772478
gene-LOC110108200	scarecrow-like protein 8 [Dendrobium catenatum]	K14494 DELLA protein | (Kazusa) Lj6g3v0433880.1; - (A)	GO:0005737,cytoplasm; GO:0005634,nucleus; GO:0003700,DNA-binding transcription factor activity; GO:0043565,sequence-specific DNA binding; GO:0006355,regulation of transcription, DNA-templated; GO:0006351,transcription, DNA-templated	SCL8	0.929896	0.891859	0.294223	0.150903	0.210979	0.65351	-0.0629439	0.480644	-0.283379	0.695959	0.0317616	-0.715846	-0.0487329	-0.437776	-0.662651	0.203486	-0.449559	0.935001	0.794414	-0.754001	0.871493	-0.721489	0.699	0.791522	0.439831	-0.891294	-0.868373	-0.912233	-0.582703	0.709418	-0.840636	-0.90719	-0.876255	-0.89042	-0.902174	-0.978142	0.69319	0.92007	0.117365	-0.0746438	-0.453466	0.0293217	-0.810123	0.341308	0.890067
gene-LOC110110823	myb-related protein 308-like [Dendrobium catenatum]	K09422 transcription factor MYB, plant | (RefSeq) myb-related protein 308-like (A)	GO:0005634,nucleus; GO:0003700,DNA-binding transcription factor activity; GO:0000981,DNA-binding transcription factor activity, RNA polymerase II-specific; GO:0043565,sequence-specific DNA binding; GO:0001135,RNA polymerase II transcription regulator recruiting activity; GO:0044212,transcription regulatory region DNA binding; GO:0030154,cell differentiation; GO:0006952,defense response; GO:000635…	MYB102	0.898679	0.881128	0.271055	-0.0432054	0.217778	0.486055	0.0344465	0.420573	-0.209053	0.875752	0.165516	-0.458063	-0.285483	-0.274492	-0.494192	-0.0757712	-0.106887	0.891105	0.885106	-0.836699	0.617654	-0.531089	0.341768	0.891779	0.232746	-0.900013	-0.86943	-0.890365	-0.772603	0.298634	-0.839077	-0.867856	-0.760128	-0.781399	-0.789651	-0.76089	0.811413	0.845042	-0.187583	0.391053	-0.517432	0.485821	-0.912891	0.646762	0.478341
gene-LOC110111827	transcription factor TCP20-like [Dendrobium catenatum]	K16221 transcription factor TCP21 (protein CCA1 HIKING EXPEDITION) | (RefSeq) TCP family transcription factor (A)	GO:0005634,nucleus; GO:0003677,DNA binding; GO:0003700,DNA-binding transcription factor activity; GO:0000987,proximal promoter sequence-specific DNA binding; GO:0043565,sequence-specific DNA binding; GO:0009653,anatomical structure morphogenesis; GO:0006351,transcription, DNA-templated	TCP20	-0.894732	-0.948223	-0.514469	-0.363205	-0.521449	-0.549833	-0.199524	-0.533282	0.173012	-0.48679	-0.446486	0.701463	0.0222966	0.685443	0.78658	-0.13533	0.389438	-0.78062	-0.960123	0.798879	-0.568364	0.595526	-0.235086	-0.845768	-0.0243942	0.887563	0.827668	0.881493	0.751586	-0.389156	0.926743	0.887418	0.839111	0.840145	0.846623	0.840746	-0.910525	-0.868763	0.098403	-0.549214	0.495323	-0.568994	0.872138	-0.796683	-0.5982
gene-LOC110116530	transcription factor TCP4-like [Dendrobium catenatum]	--	GO:0005634,nucleus; GO:0003677,DNA binding; GO:0003700,DNA-binding transcription factor activity; GO:0030154,cell differentiation; GO:0048826,cotyledon morphogenesis; GO:0009793,embryo development ending in seed dormancy; GO:0048366,leaf development; GO:0009965,leaf morphogenesis; GO:0045962,positive regulation of development, heterochronic; GO:0006355,regulation of transcription, DNA-templated; …	TCP4	0.934745	0.903621	0.314287	-9.39446e-05	0.194364	0.589267	-0.236954	0.482076	-0.30689	0.749392	0.0900671	-0.654109	-0.111832	-0.468739	-0.567365	0.128362	-0.354321	0.95012	0.844776	-0.774668	0.785805	-0.731363	0.596201	0.805319	0.324375	-0.884341	-0.864109	-0.952949	-0.63517	0.563375	-0.791169	-0.94085	-0.908728	-0.824577	-0.93094	-0.942595	0.76767	0.928512	0.0493061	-0.0160497	-0.643566	0.0629268	-0.869616	0.446594	0.864058
gene-LOC110103297	nuclear transcription factor Y subunit B-8-like [Dendrobium catenatum]	K08065 nuclear transcription Y subunit beta | (RefSeq) nuclear transcription factor Y subunit B-8-like (A)	GO:0005737,cytoplasm; GO:0005634,nucleus; GO:0046982,protein heterodimerization activity; GO:0043565,sequence-specific DNA binding; GO:0006355,regulation of transcription, DNA-templated; GO:0006351,transcription, DNA-templated	NF-YB8	0.881671	0.87345	0.130863	0.061558	0.0630748	0.343925	-0.249329	0.217465	-0.575677	0.532131	-0.0540631	-0.565354	-0.209122	-0.484086	-0.535291	-0.014631	-0.284885	0.870627	0.810042	-0.807604	0.851685	-0.923711	0.706389	0.790784	0.442759	-0.850055	-0.859539	-0.89333	-0.698505	0.757103	-0.788858	-0.913671	-0.967008	-0.866739	-0.961109	-0.894878	0.802264	0.929685	-0.139428	0.0239463	-0.633782	0.104458	-0.817122	0.512368	0.935451
gene-LOC110107198	homeobox-leucine zipper protein HOX19-like [Dendrobium catenatum]	K09338 homeobox-leucine zipper protein | (RefSeq) homeobox-leucine zipper protein HOX19-like (A)	GO:0005634,nucleus; GO:0003700,DNA-binding transcription factor activity; GO:0043565,sequence-specific DNA binding; GO:0006351,transcription, DNA-templated	HD-ZIP	-0.921001	-0.920915	-0.36951	-0.160049	-0.280046	-0.563142	0.188887	-0.471796	0.348781	-0.55774	-0.166175	0.728075	0.0304818	0.629252	0.667174	-0.180853	0.447754	-0.8922	-0.86404	0.763995	-0.779381	0.796325	-0.579169	-0.781313	-0.267633	0.869717	0.844816	0.937761	0.636435	-0.635459	0.818428	0.942753	0.95155	0.851364	0.959629	0.963294	-0.810557	-0.937073	-0.0484603	-0.0432766	0.64038	-0.0931908	0.842305	-0.512878	-0.92856
gene-LOC110110809	myb-related protein 308-like [Dendrobium catenatum]	K09422 transcription factor MYB, plant | (RefSeq) myb-related protein 308-like (A)	GO:0005634,nucleus; GO:0003700,DNA-binding transcription factor activity; GO:0000981,DNA-binding transcription factor activity, RNA polymerase II-specific; GO:0043565,sequence-specific DNA binding; GO:0001135,RNA polymerase II transcription regulator recruiting activity; GO:0044212,transcription regulatory region DNA binding; GO:0030154,cell differentiation; GO:0006952,defense response; GO:000635…	MYB102	0.872417	0.869607	0.217446	-0.151475	0.162524	0.335569	-0.0658236	0.322667	-0.297458	0.862806	0.174137	-0.344717	-0.393176	-0.268941	-0.391304	-0.213932	0.0321582	0.861496	0.912453	-0.866788	0.539901	-0.564783	0.253779	0.904556	0.164399	-0.87863	-0.858543	-0.886309	-0.849935	0.201011	-0.79937	-0.86707	-0.77464	-0.729397	-0.793192	-0.68218	0.881208	0.831958	-0.338464	0.510192	-0.64081	0.587795	-0.942608	0.776623	0.415639
gene-LOC110101667	two-component response regulator-like PRR95 isoform X1 [Dendrobium catenatum]	K12130 pseudo-response regulator 5 | (RefSeq) two-component response regulator-like PRR95 isoform X1 (A)	GO:0005634,nucleus; GO:0000160,phosphorelay signal transduction system; GO:0006355,regulation of transcription, DNA-templated; GO:0048511,rhythmic process; GO:0006351,transcription, DNA-templated	PRR95	0.887256	0.836032	0.0565638	0.0919482	-0.000685853	0.468881	-0.0860979	0.23941	-0.49174	0.658781	-0.207467	-0.580439	-0.194984	-0.28432	-0.557717	0.0474745	-0.327979	0.911289	0.717008	-0.780334	0.971228	-0.840374	0.863829	0.786967	0.649759	-0.868276	-0.878413	-0.855367	-0.612267	0.875168	-0.816255	-0.866286	-0.87928	-0.91911	-0.893683	-0.925984	0.650136	0.907652	-0.0262601	-0.1409	-0.392015	0.000806447	-0.761068	0.287082	0.915725
gene-LOC110102612	GATA transcription factor 9-like isoform X1 [Dendrobium catenatum]	K21630 GATA-type zinc finger protein 1 | (RefSeq) GATA transcription factor 6-like (A)	GO:0005634,nucleus; GO:0005667,transcription factor complex; GO:0003682,chromatin binding; GO:0003700,DNA-binding transcription factor activity; GO:0000977,RNA polymerase II regulatory region sequence-specific DNA binding; GO:0001085,RNA polymerase II transcription factor binding; GO:0001228,DNA-binding transcription activator activity, RNA polymerase II-specific; GO:0008270,zinc ion binding; GO:…	GATA	-0.86631	-0.867159	-0.19024	0.271334	-0.0850164	-0.245969	0.353868	-0.268255	0.433259	-0.803324	-0.140536	0.332624	0.409535	0.363792	0.307837	0.240857	-0.0442592	-0.872455	-0.916216	0.858099	-0.546793	0.703182	-0.300905	-0.865716	-0.137361	0.844703	0.841362	0.923011	0.845778	-0.227591	0.717642	0.909696	0.871059	0.686519	0.876013	0.702161	-0.924198	-0.86396	0.350138	-0.384966	0.860502	-0.435422	0.953417	-0.788003	-0.567422
gene-LOC110106077	ethylene-responsive transcription factor ERF053-like [Dendrobium catenatum]	K09286 EREBP-like factor | (RefSeq) ethylene-responsive transcription factor ERF054 (A)	GO:0005737,cytoplasm; GO:0005634,nucleus; GO:0003700,DNA-binding transcription factor activity; GO:0043565,sequence-specific DNA binding; GO:0009873,ethylene-activated signaling pathway; GO:1900036,positive regulation of cellular response to heat; GO:0045893,positive regulation of transcription, DNA-templated; GO:2000070,regulation of response to water deprivation; GO:0009651,response to salt str…	ERF053	-0.816209	-0.758052	0.332287	0.444	0.394216	0.0412747	0.340664	0.18623	0.797367	-0.895316	0.430853	0.0494257	0.739926	-0.0942808	0.0809697	0.551085	-0.306856	-0.893789	-0.739318	0.928964	-0.818029	0.887745	-0.713583	-0.893329	-0.678308	0.840664	0.904311	0.824789	0.890724	-0.585536	0.69622	0.830994	0.839953	0.779019	0.838085	0.623659	-0.776917	-0.849807	0.594205	-0.172213	0.643592	-0.340797	0.870079	-0.573223	-0.590624
gene-LOC110110425	transcription factor TCP20-like [Dendrobium catenatum]	K16221 transcription factor TCP21 (protein CCA1 HIKING EXPEDITION) | (RefSeq) transcription factor TCP7-like (A)	GO:0005634,nucleus; GO:0003677,DNA binding; GO:0003700,DNA-binding transcription factor activity; GO:0000987,proximal promoter sequence-specific DNA binding; GO:0043565,sequence-specific DNA binding; GO:0009653,anatomical structure morphogenesis; GO:0006351,transcription, DNA-templated	TCP20	0.896664	0.854241	0.185407	0.0130787	0.0747129	0.516347	-0.267978	0.356286	-0.427856	0.669731	-0.0715388	-0.626764	-0.131212	-0.413754	-0.536686	0.108153	-0.361667	0.92509	0.761336	-0.750081	0.879772	-0.821797	0.754129	0.759392	0.477289	-0.84834	-0.84807	-0.904826	-0.590226	0.734604	-0.758694	-0.905546	-0.915673	-0.845102	-0.930417	-0.943256	0.697817	0.917014	0.0441327	-0.162185	-0.580855	-0.0628287	-0.798104	0.333989	0.954291
gene-LOC110111122	BEL1-like homeodomain protein 9 [Dendrobium catenatum]	--	GO:0005634,nucleus; GO:0003677,DNA binding; GO:0003700,DNA-binding transcription factor activity; GO:0010229,inflorescence development; GO:0080006,internode patterning; GO:0010076,maintenance of floral meristem identity; GO:0010077,maintenance of inflorescence meristem identity; GO:0007389,pattern specification process; GO:1905393,plant organ formation; GO:0010223,secondary shoot formation; GO:00…	BEL1	-0.880529	-0.86883	-0.176349	-0.357389	-0.229122	-0.517703	-0.396827	-0.309353	0.302017	-0.611994	-0.0081576	0.593119	0.165025	0.289477	0.728296	-0.0450199	0.322434	-0.824939	-0.788222	0.818537	-0.843381	0.638717	-0.617136	-0.862275	-0.513828	0.911965	0.886987	0.795172	0.700967	-0.732517	0.965976	0.807795	0.756147	0.964857	0.77622	0.845706	-0.701549	-0.852384	0.121597	-0.296828	0.132535	-0.435042	0.77281	-0.484087	-0.615147
gene-LOC110093171	uncharacterized protein LOC110093171 [Dendrobium catenatum]	--	--	--	-0.850881	-0.887478	-0.501484	-0.474222	-0.486285	-0.629203	-0.115098	-0.54261	0.207078	-0.322501	-0.330627	0.833632	-0.149638	0.757741	0.849196	-0.324431	0.603378	-0.75258	-0.829353	0.681082	-0.697836	0.682068	-0.458784	-0.712701	-0.156471	0.815542	0.764363	0.833272	0.5635	-0.640082	0.859205	0.850732	0.859225	0.851942	0.863572	0.930886	-0.764337	-0.857102	-0.124382	-0.18864	0.419676	-0.210903	0.737609	-0.530124	-0.840865
gene-LOC110097135	BTB/POZ domain and ankyrin repeat-containing protein NPR5-like isoform X1 [Dendrobium catenatum]	K14508 regulatory protein NPR1 | (RefSeq) BTB/POZ domain and ankyrin repeat-containing protein NPR5-like isoform X1 (A)	GO:0005737,cytoplasm; GO:0005634,nucleus; GO:0019005,SCF ubiquitin ligase complex; GO:0031625,ubiquitin protein ligase binding; GO:0010434,bract formation; GO:0010582,floral meristem determinacy; GO:0010227,floral organ abscission; GO:0048439,flower morphogenesis; GO:0009864,induced systemic resistance, jasmonic acid mediated signaling pathway; GO:0010254,nectary development; GO:0009944,polarity …	BTB/POZ	-0.828735	-0.824131	0.167078	0.260998	0.20421	0.049418	0.318054	0.122957	0.803845	-0.677067	0.210549	0.167495	0.623559	0.194168	0.223464	0.477295	-0.191116	-0.837944	-0.836936	0.938381	-0.741422	0.94873	-0.581008	-0.892504	-0.477962	0.844762	0.891204	0.853156	0.935299	-0.563324	0.744826	0.875322	0.922569	0.795213	0.902908	0.657543	-0.90832	-0.882822	0.604907	-0.346447	0.743917	-0.452992	0.895249	-0.764612	-0.647597
gene-LOC110100115	auxin response factor 2-like isoform X1 [Dendrobium catenatum]	K14486 auxin response factor | (RefSeq) ARF1; auxin response factor 7-like (A)	GO:0005634,nucleus; GO:0003677,DNA binding; GO:0046982,protein heterodimerization activity; GO:0042803,protein homodimerization activity; GO:0009734,auxin-activated signaling pathway; GO:0009835,fruit ripening; GO:0009836,fruit ripening, climacteric; GO:0009911,positive regulation of flower development; GO:0006355,regulation of transcription, DNA-templated; GO:0006351,transcription, DNA-templated	Aux	0.863515	0.883546	0.484979	0.402161	0.43771	0.656926	0.0130866	0.557421	-0.217794	0.376782	0.278888	-0.84158	0.150142	-0.734717	-0.813347	0.343523	-0.61387	0.791329	0.811696	-0.670698	0.735806	-0.704707	0.523038	0.700945	0.197927	-0.815203	-0.769452	-0.855655	-0.531963	0.664648	-0.829393	-0.867977	-0.878111	-0.844552	-0.886288	-0.961381	0.738125	0.872584	0.175879	0.064862	-0.464861	0.094421	-0.74072	0.457654	0.905204
gene-LOC110101858	transcription factor HY5-like isoform X1 [Dendrobium catenatum]	K16241 transcription factor HY5 | (RefSeq) transcription factor HY5-like isoform X1 (A)	GO:0005634,nucleus; GO:0032993,protein-DNA complex; GO:0003677,DNA binding; GO:0003700,DNA-binding transcription factor activity; GO:0003690,double-stranded DNA binding; GO:0000977,RNA polymerase II regulatory region sequence-specific DNA binding; GO:0043565,sequence-specific DNA binding; GO:0044212,transcription regulatory region DNA binding; GO:0009738,abscisic acid-activated signaling pathway;…	bZIP	0.835305	0.88015	0.238585	0.272657	0.253004	0.293739	0.0255881	0.228498	-0.490911	0.363046	0.161318	-0.564626	-0.167771	-0.595304	-0.646499	-0.0311283	-0.279168	0.744655	0.865456	-0.811364	0.693537	-0.820861	0.461349	0.803614	0.248884	-0.833583	-0.819905	-0.827518	-0.766804	0.624668	-0.854649	-0.858844	-0.90088	-0.855033	-0.885273	-0.801476	0.878643	0.870382	-0.249872	0.390116	-0.531947	0.433354	-0.804367	0.730654	0.736925
gene-LOC110104631	squamosa promoter-binding-like protein 12 isoform X1 [Dendrobium catenatum]	K13415 protein brassinosteroid insensitive 1 [EC:2.7.10.1 2.7.11.1] | (RefSeq) uncharacterized protein LOC103413440 isoform X1 (A)	GO:0005634,nucleus; GO:0003677,DNA binding; GO:0046872,metal ion binding; GO:0006355,regulation of transcription, DNA-templated; GO:0006351,transcription, DNA-templated	Squamosa promoter-binding-like protein 12;	0.854611	0.891639	0.210425	-0.0656073	0.191746	0.192729	-0.0692116	0.22176	-0.427514	0.67687	0.231116	-0.331331	-0.413219	-0.40676	-0.422443	-0.28117	0.0502576	0.797248	0.96107	-0.901104	0.504994	-0.673753	0.200341	0.912021	0.0939465	-0.86834	-0.853672	-0.877549	-0.929098	0.232532	-0.820812	-0.879413	-0.839415	-0.744636	-0.835719	-0.655374	0.984656	0.846538	-0.471432	0.665937	-0.712827	0.710987	-0.949342	0.944312	0.43948
gene-LOC110105256	nuclear transcription factor Y subunit C-4-like isoform X1 [Dendrobium catenatum]	K08066 nuclear transcription factor Y, gamma | (RefSeq) nuclear transcription factor Y subunit C-3-like (A)	GO:0005829,cytosol; GO:0005634,nucleus; GO:0003677,DNA binding; GO:0003700,DNA-binding transcription factor activity; GO:0046982,protein heterodimerization activity; GO:0009738,abscisic acid-activated signaling pathway; GO:0009740,gibberellic acid mediated signaling pathway; GO:2000905,negative regulation of starch metabolic process; GO:2000306,positive regulation of photomorphogenesis; GO:005124…	NF-YC-4	-0.897501	-0.923786	-0.628852	-0.431464	-0.599581	-0.782946	-0.219228	-0.721287	-0.00857306	-0.522858	-0.465707	0.852784	-0.164953	0.702799	0.870596	-0.365833	0.586405	-0.807009	-0.888118	0.695778	-0.613743	0.498204	-0.308712	-0.769564	-0.047055	0.865462	0.788613	0.874889	0.578986	-0.433863	0.899351	0.8668	0.790751	0.830385	0.817243	0.927767	-0.774046	-0.850205	-0.181201	-0.301677	0.393605	-0.328583	0.806915	-0.564324	-0.684129
gene-LOC110106234	dof zinc finger protein DOF5.4-like [Dendrobium catenatum]	K20043 clathrin coat assembly protein AP180 | (RefSeq) putative clathrin assembly protein At5g35200 (A)	GO:0005634,nucleus; GO:0003677,DNA binding; GO:0046872,metal ion binding; GO:0006355,regulation of transcription, DNA-templated; GO:0006351,transcription, DNA-templated	Dof4	0.878335	0.825134	0.0591189	0.110188	0.00529292	0.48404	-0.0602849	0.247022	-0.472122	0.652575	-0.210693	-0.587135	-0.178713	-0.274529	-0.566315	0.0652031	-0.342448	0.902386	0.701	-0.766003	0.972225	-0.822149	0.868119	0.775436	0.657501	-0.860287	-0.868925	-0.841661	-0.592895	0.881643	-0.813439	-0.852154	-0.861965	-0.916803	-0.878009	-0.923553	0.628074	0.89593	-0.00585567	-0.154678	-0.358734	-0.0104475	-0.744492	0.261534	0.908542
gene-LOC110115573	bZIP transcription factor 11-like [Dendrobium catenatum]	K14432 ABA responsive element binding factor | (RefSeq) protein ABSCISIC ACID-INSENSITIVE 5 (A)	GO:0005634,nucleus; GO:0003700,DNA-binding transcription factor activity; GO:0046982,protein heterodimerization activity; GO:0043565,sequence-specific DNA binding; GO:0017148,negative regulation of translation; GO:0045893,positive regulation of transcription, DNA-templated; GO:0009744,response to sucrose; GO:0080149,sucrose induced translational repression; GO:0006351,transcription, DNA-templated	bZIP	0.926996	0.893142	0.357458	0.0507547	0.244476	0.656003	-0.155894	0.539732	-0.223129	0.756557	0.123348	-0.686577	-0.0607205	-0.460093	-0.605958	0.185659	-0.397752	0.938708	0.827822	-0.746797	0.771725	-0.66318	0.573419	0.791048	0.310236	-0.878407	-0.848576	-0.934058	-0.596985	0.544231	-0.798927	-0.917571	-0.865661	-0.820536	-0.894528	-0.943852	0.729479	0.906108	0.109084	-0.0173105	-0.569238	0.0642205	-0.847725	0.40687	0.828399
gene-LOC110095946	two-component response regulator ORR9-like [Dendrobium catenatum]	K14492 two-component response regulator ARR-A family | (RefSeq) two-component response regulator ORR9-like (A)	GO:0005622,intracellular; GO:0009736,cytokinin-activated signaling pathway; GO:0000160,phosphorelay signal transduction system; GO:0006355,regulation of transcription, DNA-templated; GO:0006351,transcription, DNA-templated	ORR9	0.823906	0.845419	0.0237731	-0.217823	0.00343462	0.0323594	-0.159986	0.0429238	-0.574174	0.727853	0.0572778	-0.1757	-0.575598	-0.250253	-0.272765	-0.44912	0.215155	0.796773	0.91603	-0.9307	0.537588	-0.736897	0.275324	0.920614	0.215347	-0.849598	-0.861562	-0.85012	-0.973333	0.264614	-0.773266	-0.855669	-0.833344	-0.72681	-0.823943	-0.586613	0.968153	0.831549	-0.612504	0.636332	-0.73734	0.708016	-0.942553	0.931465	0.412875
gene-LOC110102465	B3 domain-containing protein Os03g0120900-like [Dendrobium catenatum]	K09287 RAV-like factor | (RefSeq) hypothetical protein (A)	GO:0005634,nucleus; GO:0003677,DNA binding; GO:0006355,regulation of transcription, DNA-templated; GO:0006351,transcription, DNA-templated	B3	0.851972	0.818877	0.13866	0.253508	0.105885	0.516217	0.0130706	0.289637	-0.43018	0.512666	-0.124242	-0.664038	-0.0710201	-0.389727	-0.657005	0.155065	-0.445733	0.84369	0.69238	-0.722017	0.943163	-0.809356	0.828785	0.731686	0.590446	-0.831147	-0.828918	-0.80999	-0.549604	0.904472	-0.820488	-0.828487	-0.853946	-0.915422	-0.86482	-0.932909	0.620809	0.87532	0.0521404	-0.129116	-0.311904	-0.00836149	-0.69893	0.268739	0.929292
gene-LOC110103933	protein TIFY 6b-like isoform X1 [Dendrobium catenatum]	K13464 jasmonate ZIM domain-containing protein | (RefSeq) protein TIFY 6b-like isoform X1 (A)	GO:0005634,nucleus; GO:0003714,transcription corepressor activity; GO:1903507,negative regulation of nucleic acid-templated transcription; GO:0031347,regulation of defense response; GO:2000022,regulation of jasmonic acid mediated signaling pathway; GO:0006355,regulation of transcription, DNA-templated; GO:0009611,response to wounding; GO:0006351,transcription, DNA-templated	JAZ4	-0.900005	-0.904019	-0.389437	-0.0512179	-0.273418	-0.520403	0.304722	-0.479609	0.335596	-0.586454	-0.215647	0.674354	0.0609679	0.638561	0.587095	-0.138241	0.378981	-0.879884	-0.875738	0.751176	-0.691473	0.767823	-0.48237	-0.766175	-0.167734	0.839983	0.815276	0.942093	0.647102	-0.503586	0.759287	0.940175	0.943408	0.777078	0.95026	0.915108	-0.836145	-0.915113	-0.0167677	-0.0780103	0.755615	-0.107456	0.860617	-0.566088	-0.882378
gene-LOC110106983	heat stress transcription factor B-2b-like [Dendrobium catenatum]	K09419 heat shock transcription factor, other eukaryote | (RefSeq) heat stress transcription factor B-2b-like (A)	GO:0005634,nucleus; GO:0003700,DNA-binding transcription factor activity; GO:0043565,sequence-specific DNA binding; GO:0006351,transcription, DNA-templated	Hsf2	0.804727	0.857596	0.199283	0.184019	0.212458	0.189835	-0.0333773	0.1633	-0.529993	0.368094	0.168934	-0.469227	-0.246866	-0.566692	-0.559558	-0.132029	-0.167101	0.714812	0.872487	-0.821346	0.620535	-0.814145	0.380443	0.804841	0.193182	-0.808094	-0.800706	-0.811366	-0.811695	0.528064	-0.815024	-0.842346	-0.88678	-0.801804	-0.865621	-0.727688	0.911689	0.843744	-0.353921	0.479433	-0.602988	0.512081	-0.816545	0.812008	0.66108
gene-LOC110099272	transcription factor MYB78-like [Dendrobium catenatum]	K09422 transcription factor MYB, plant | (RefSeq) transcription factor MYB78-like (A)	GO:0005634,nucleus; GO:0000981,DNA-binding transcription factor activity, RNA polymerase II-specific; GO:0043565,sequence-specific DNA binding; GO:0001135,RNA polymerase II transcription regulator recruiting activity; GO:0044212,transcription regulatory region DNA binding; GO:0030154,cell differentiation; GO:1901002,positive regulation of response to salt stress; GO:1902584,positive regulation of…	MYB2	-0.872011	-0.886368	-0.499696	-0.26177	-0.409051	-0.643172	0.150406	-0.5813	0.218557	-0.451683	-0.298638	0.807576	-0.115883	0.738093	0.731543	-0.313096	0.559536	-0.82197	-0.833079	0.672662	-0.691363	0.705486	-0.479095	-0.700897	-0.135287	0.808402	0.765332	0.892756	0.542252	-0.56609	0.777879	0.895603	0.899882	0.790784	0.909518	0.95216	-0.766285	-0.881067	-0.17061	-0.0361801	0.608609	-0.0530404	0.780156	-0.481391	-0.911561
gene-LOC110108187	ethylene-responsive transcription factor 1-like [Dendrobium catenatum]	K09286 EREBP-like factor | (RefSeq) ethylene-responsive transcription factor 1-like (A)	GO:0005634,nucleus; GO:0003677,DNA binding; GO:0003700,DNA-binding transcription factor activity; GO:0006952,defense response; GO:0006351,transcription, DNA-templated	EREBP-1	-0.824755	-0.783212	0.272333	0.269248	0.267343	-0.0144828	0.0310502	0.140177	0.685128	-0.882537	0.333455	0.0755801	0.714549	-0.109244	0.200611	0.534362	-0.287171	-0.859648	-0.773956	0.955495	-0.782093	0.776209	-0.61495	-0.944126	-0.644934	0.879935	0.923466	0.793904	0.933314	-0.547898	0.801132	0.801229	0.770226	0.831254	0.774219	0.599599	-0.790415	-0.828124	0.626976	-0.392833	0.454615	-0.570326	0.873883	-0.652388	-0.436223
gene-LOC110112394	homeobox-leucine zipper protein ATHB-13-like [Dendrobium catenatum]	K09338 homeobox-leucine zipper protein | (RefSeq) homeobox-leucine zipper protein ATHB-13-like (A)	GO:0005634,nucleus; GO:0003700,DNA-binding transcription factor activity; GO:0043565,sequence-specific DNA binding; GO:0048826,cotyledon morphogenesis; GO:0009965,leaf morphogenesis; GO:0080022,primary root development; GO:0009744,response to sucrose; GO:0006351,transcription, DNA-templated	HD-ZIP	-0.884344	-0.817124	-0.0730646	0.20227	0.0548986	-0.444098	0.314634	-0.288495	0.427608	-0.867173	0.161921	0.459742	0.29681	0.200383	0.370496	0.0473547	0.160952	-0.954439	-0.744403	0.780173	-0.838164	0.748908	-0.714994	-0.796105	-0.517077	0.849227	0.860105	0.896624	0.639028	-0.601215	0.715885	0.881843	0.850727	0.790346	0.875061	0.853148	-0.67845	-0.883798	0.0658015	0.122206	0.600942	-0.00611305	0.832407	-0.338399	-0.805142
gene-LOC110115917	BTB/POZ domain-containing protein At1g55760-like isoform X1 [Dendrobium catenatum]	K10523 speckle-type POZ protein | (RefSeq) BTB/POZ domain-containing protein At1g55760-like isoform X1 (A)	GO:0005737,cytoplasm; GO:0019005,SCF ubiquitin ligase complex; GO:0031625,ubiquitin protein ligase binding; GO:0043161,proteasome-mediated ubiquitin-dependent protein catabolic process; GO:0042787,NA; GO:0030162,regulation of proteolysis	BTB/POZ	-0.85598	-0.799236	-0.112694	-0.169705	-0.0606859	-0.562272	-0.00537014	-0.315641	0.375683	-0.636186	0.175245	0.632825	0.0987312	0.27902	0.606483	-0.15071	0.410571	-0.877877	-0.663905	0.712485	-0.953347	0.747352	-0.84989	-0.735003	-0.636645	0.834952	0.83336	0.810155	0.523283	-0.867784	0.801092	0.816296	0.810568	0.897931	0.833285	0.925294	-0.567529	-0.861046	-0.0875031	0.194606	0.280176	0.0520208	0.700712	-0.190501	-0.888628
gene-LOC110101512	probable WRKY transcription factor 70 isoform X1 [Dendrobium catenatum]	K16225 probable WRKY transcription factor 52 | (RefSeq) disease resistance protein RRS1-like (A)	GO:0005634,nucleus; GO:0003700,DNA-binding transcription factor activity; GO:0043565,sequence-specific DNA binding; GO:0042742,defense response to bacterium; GO:0050832,defense response to fungus; GO:0009864,induced systemic resistance, jasmonic acid mediated signaling pathway; GO:1900056,negative regulation of leaf senescence; GO:0045892,negative regulation of transcription, DNA-templated; GO:00…	WRKY	0.819459	0.860971	0.209953	-0.0438	0.210292	0.176975	0.0102978	0.213079	-0.383213	0.662904	0.254153	-0.29693	-0.417006	-0.371228	-0.414583	-0.296815	0.0794749	0.753478	0.939778	-0.880744	0.453431	-0.607242	0.137377	0.897564	0.0645131	-0.843624	-0.824862	-0.833741	-0.922249	0.17733	-0.811597	-0.834499	-0.780928	-0.716916	-0.778613	-0.60232	0.961598	0.801541	-0.493598	0.734947	-0.650214	0.779399	-0.922852	0.956156	0.348795
gene-LOC110107143	dof zinc finger protein DOF2.4-like [Dendrobium catenatum]	K20043 clathrin coat assembly protein AP180 | (RefSeq) putative clathrin assembly protein At5g35200 (A)	GO:0005634,nucleus; GO:0003700,DNA-binding transcription factor activity; GO:0046872,metal ion binding; GO:0044212,transcription regulatory region DNA binding; GO:0006355,regulation of transcription, DNA-templated; GO:0048364,root development; GO:0006351,transcription, DNA-templated	DOF5.3	0.860948	0.835426	0.320321	0.192049	0.223703	0.620429	-0.171287	0.46785	-0.308899	0.524038	0.0518924	-0.750821	0.0463115	-0.548968	-0.659357	0.274802	-0.527298	0.857593	0.731908	-0.665211	0.836897	-0.757803	0.701179	0.684961	0.38351	-0.803063	-0.783311	-0.861431	-0.491239	0.742148	-0.753575	-0.865613	-0.879978	-0.827625	-0.895015	-0.965749	0.650834	0.878081	0.187607	-0.182014	-0.498851	-0.110686	-0.727087	0.286555	0.977474
gene-LOC110108460	dof zinc finger protein DOF5.1-like [Dendrobium catenatum]	K20043 clathrin coat assembly protein AP180 | (RefSeq) putative clathrin assembly protein At5g35200 (A)	GO:0005634,nucleus; GO:0003677,DNA binding; GO:0003700,DNA-binding transcription factor activity; GO:0046872,metal ion binding; GO:0006355,regulation of transcription, DNA-templated; GO:0006351,transcription, DNA-templated	DOF5.1	0.85405	0.838519	0.47154	0.444766	0.432791	0.806785	0.191392	0.630784	-0.0668723	0.492939	0.202362	-0.867581	0.200001	-0.567846	-0.845131	0.43372	-0.668173	0.808426	0.724621	-0.619258	0.791793	-0.563653	0.597814	0.680662	0.321255	-0.815693	-0.761325	-0.807529	-0.430959	0.70198	-0.842598	-0.806231	-0.76327	-0.861457	-0.793644	-0.972009	0.587701	0.826522	0.311752	-0.0542097	-0.231434	0.021067	-0.680202	0.256705	0.838969
gene-LOC110110586	heat stress transcription factor B-2b-like [Dendrobium catenatum]	K09419 heat shock transcription factor, other eukaryote | (RefSeq) heat stress transcription factor B-2b-like (A)	GO:0005634,nucleus; GO:0003700,DNA-binding transcription factor activity; GO:0043565,sequence-specific DNA binding; GO:0006351,transcription, DNA-templated	Hsf2	0.850592	0.902143	0.272037	0.0607402	0.251767	0.226396	-0.109326	0.251237	-0.459831	0.513364	0.265335	-0.448346	-0.289039	-0.568891	-0.515694	-0.164715	-0.100338	0.772237	0.951215	-0.86115	0.546034	-0.757099	0.261561	0.859281	0.0791679	-0.846822	-0.829915	-0.879124	-0.869872	0.353278	-0.818241	-0.893735	-0.89895	-0.768054	-0.885718	-0.723536	0.983132	0.868118	-0.376098	0.567823	-0.732623	0.588811	-0.907784	0.907174	0.593176
gene-LOC110102426	zinc finger protein HD1-like [Dendrobium catenatum]	K03539 ribonuclease P/MRP protein subunit RPP1 [EC:3.1.26.5] | (RefSeq) uncharacterized protein LOC4349529 isoform X1 (A)	GO:0005634,nucleus; GO:0003677,DNA binding; GO:0003700,DNA-binding transcription factor activity; GO:0008270,zinc ion binding; GO:0030154,cell differentiation; GO:0009908,flower development; GO:0048571,long-day photoperiodism; GO:0048579,negative regulation of long-day photoperiodism, flowering; GO:0045892,negative regulation of transcription, DNA-templated; GO:0048576,positive regulation of shor…	HD1	-0.834862	-0.837143	-0.145801	-0.350085	-0.229725	-0.425882	-0.478078	-0.246153	0.296339	-0.591601	-0.0389995	0.498829	0.229854	0.239842	0.68425	0.048359	0.218206	-0.762694	-0.78625	0.823545	-0.754226	0.578885	-0.502973	-0.867055	-0.457158	0.885829	0.860441	0.744412	0.746412	-0.631402	0.956988	0.758575	0.696105	0.924661	0.712473	0.748164	-0.717465	-0.799758	0.236266	-0.46338	0.0985028	-0.596542	0.763427	-0.575818	-0.468378
gene-LOC110111454	cyclic dof factor 1-like [Dendrobium catenatum]	K16222 Dof zinc finger protein DOF5.5 | (RefSeq) cyclic dof factor 1 isoform X1 (A)	GO:0005634,nucleus; GO:0003700,DNA-binding transcription factor activity; GO:0046872,metal ion binding; GO:0043565,sequence-specific DNA binding; GO:0009908,flower development; GO:0006355,regulation of transcription, DNA-templated; GO:0006351,transcription, DNA-templated	DOF5.2	-0.887994	-0.901758	-0.470954	-0.505153	-0.496977	-0.723155	-0.399576	-0.580006	0.079309	-0.514179	-0.29434	0.797097	-0.0867742	0.55209	0.883743	-0.293155	0.54564	-0.797276	-0.833854	0.730403	-0.728068	0.53376	-0.451104	-0.798587	-0.255773	0.887067	0.824635	0.822374	0.601498	-0.605529	0.957816	0.826076	0.757457	0.914214	0.78308	0.912695	-0.717625	-0.84389	-0.10262	-0.301584	0.192448	-0.377929	0.764921	-0.500363	-0.657778
gene-LOC110108133	protein RADIALIS-like 3 [Dendrobium catenatum]	K15397 3-ketoacyl-CoA synthase [EC:2.3.1.199] | (RefSeq) 3-ketoacyl-CoA synthase 17-like (A)	GO:0005634,nucleus; GO:0003677,DNA binding; GO:0003700,DNA-binding transcription factor activity; GO:0006351,transcription, DNA-templated	RSM2	0.835478	0.749782	-0.0727972	-0.134276	-0.157967	0.407637	-0.161418	0.169122	-0.471763	0.835041	-0.336863	-0.410478	-0.327356	-0.0427337	-0.3656	-0.0722339	-0.14986	0.914471	0.63669	-0.754672	0.929618	-0.743969	0.854872	0.767068	0.712924	-0.823327	-0.84738	-0.80794	-0.590336	0.758077	-0.721129	-0.801913	-0.778034	-0.828618	-0.804063	-0.821642	0.560025	0.837145	-0.0768639	-0.202019	-0.378795	-0.0290826	-0.740063	0.197307	0.781163
gene-LOC110096066	transcription factor PCL1-like isoform X3 [Dendrobium catenatum]	K03921 acyl-[acyl-carrier-protein] desaturase [EC:1.14.19.2 1.14.19.11 1.14.19.26] | (RefSeq) Acyl-[acyl-carrier-protein] desaturase 5, chloroplastic (A)	GO:0005634,nucleus; GO:0003677,DNA binding; GO:0003700,DNA-binding transcription factor activity; GO:0007623,circadian rhythm; GO:0042753,positive regulation of circadian rhythm; GO:0006351,transcription, DNA-templated	LUX	-0.822436	-0.767315	-0.0669377	-0.124338	-0.00101014	-0.489343	0.111131	-0.251563	0.452385	-0.573417	0.220595	0.6028	0.110692	0.297887	0.55171	-0.126299	0.393495	-0.851717	-0.631188	0.687938	-0.952321	0.806396	-0.880844	-0.692325	-0.644304	0.792562	0.802476	0.791927	0.502758	-0.896337	0.74327	0.803955	0.83046	0.864382	0.844816	0.907325	-0.55776	-0.849219	-0.0714951	0.263275	0.34462	0.13067	0.671362	-0.171539	-0.943786
gene-LOC110105279	protein indeterminate-domain 2-like isoform X1 [Dendrobium catenatum]	K12309 beta-galactosidase [EC:3.2.1.23] | (Kazusa) Lj3g3v0323160.1; - (A)	GO:0003677,DNA binding; GO:0003700,DNA-binding transcription factor activity; GO:0046872,metal ion binding; GO:0006355,regulation of transcription, DNA-templated; GO:0006351,transcription, DNA-templated	Protein indeterminate-domain 2	-0.794689	-0.764278	0.240535	0.224506	0.291228	0.00740914	0.359953	0.15553	0.841922	-0.618176	0.367033	0.216653	0.550938	0.151673	0.229425	0.382739	-0.0851841	-0.831252	-0.718748	0.863218	-0.862169	1	-0.78279	-0.808005	-0.643929	0.798175	0.857204	0.807124	0.80382	-0.760247	0.694699	0.835003	0.913102	0.810061	0.895104	0.706352	-0.77273	-0.866617	0.468219	-0.0636423	0.645474	-0.193465	0.794133	-0.533523	-0.793353
gene-LOC110109924	Homeobox-leucine zipper protein HAT14 [Dendrobium catenatum]	K09338 homeobox-leucine zipper protein | (RefSeq) homeobox-leucine zipper protein HOX11-like (A)	GO:0005634,nucleus; GO:0003700,DNA-binding transcription factor activity; GO:0043565,sequence-specific DNA binding; GO:0006351,transcription, DNA-templated	HD-ZIP	-0.825047	-0.861448	-0.605901	-0.210792	-0.501907	-0.619768	0.199197	-0.646876	0.118428	-0.431153	-0.469566	0.769819	-0.136905	0.807398	0.685547	-0.303039	0.508302	-0.759351	-0.858791	0.631666	-0.508551	0.598284	-0.252542	-0.667114	0.0884751	0.75478	0.697682	0.872506	0.545376	-0.329537	0.714851	0.866469	0.851112	0.677004	0.859519	0.866995	-0.805056	-0.822023	-0.148122	-0.181171	0.711405	-0.153667	0.787757	-0.596162	-0.784602
gene-LOC110114021	RNA polymerase I termination factor-like isoform X1 [Dendrobium catenatum]	K21625 cyclin-D-binding Myb-like transcription factor 1 | (RefSeq) uncharacterized LOC107805828 (A)	--	--	-0.832159	-0.854712	-0.352704	-0.225908	-0.285946	-0.459441	0.193242	-0.392862	0.392882	-0.368836	-0.18545	0.698742	-0.0044875	0.692718	0.65373	-0.173791	0.452275	-0.778413	-0.807183	0.700011	-0.712966	0.809457	-0.530268	-0.698564	-0.210663	0.782285	0.761849	0.853958	0.596634	-0.639923	0.755296	0.872652	0.92123	0.793096	0.91504	0.8924	-0.786606	-0.871197	-0.0166096	-0.0713741	0.627152	-0.0942195	0.758135	-0.529778	-0.916216
gene-LOC110098668	lysine-specific demethylase JMJ30-like isoform X2 [Dendrobium catenatum]	K10277 lysine-specific demethylase 8 [EC:1.14.11.27] | (RefSeq) lysine-specific demethylase JMJ30-like isoform X1 (A)	GO:0005737,cytoplasm; GO:0005634,nucleus; GO:0051213,dioxygenase activity; GO:0003700,DNA-binding transcription factor activity; GO:0046975,histone methyltransferase activity (H3-K36 specific); GO:0046872,metal ion binding; GO:0007623,circadian rhythm; GO:0009908,flower development; GO:0070544,histone H3-K36 demethylation; GO:0042752,regulation of circadian rhythm	JMJ30	-0.826269	-0.866784	-0.676868	-0.598329	-0.685916	-0.81242	-0.376691	-0.742646	-0.0913644	-0.372999	-0.520801	0.897227	-0.277025	0.74408	0.947794	-0.456858	0.676496	-0.705517	-0.821316	0.61322	-0.567979	0.420097	-0.263305	-0.692947	-0.00867388	0.801355	0.71327	0.783062	0.494504	-0.450541	0.885665	0.781974	0.710168	0.806079	0.735153	0.891039	-0.698506	-0.775911	-0.249282	-0.322433	0.239804	-0.337259	0.707182	-0.512843	-0.636248
gene-LOC110098891	probable acetyltransferase NATA1-like [Dendrobium catenatum]	K22246 tyramine N-feruloyltransferase [EC:2.3.1.110] | (RefSeq) tyramine N-feruloyltransferase 4/11-like (A)	GO:0009507,chloroplast; GO:0008080,N-acetyltransferase activity; GO:0006591,ornithine metabolic process	NATA1-like	-0.85394	-0.850821	-0.606374	-0.30771	-0.540127	-0.83017	-0.154885	-0.757728	-0.100691	-0.631927	-0.411445	0.803452	-0.16617	0.575489	0.773202	-0.38678	0.552374	-0.806291	-0.805297	0.624838	-0.581195	0.391531	-0.307757	-0.71168	-0.064675	0.812867	0.737176	0.836359	0.487305	-0.352492	0.80987	0.811602	0.703783	0.748297	0.743968	0.885806	-0.663187	-0.787986	-0.265371	-0.165975	0.366773	-0.206956	0.761256	-0.421616	-0.629923
gene-LOC110106111	BTB/POZ domain and ankyrin repeat-containing protein NPR1-like [Dendrobium catenatum]	K14508 regulatory protein NPR1 | (RefSeq) BTB/POZ domain and ankyrin repeat-containing protein NPR1-like (A)	GO:0005737,cytoplasm; GO:0005634,nucleus; GO:0042742,defense response to bacterium; GO:0050832,defense response to fungus; GO:0080027,response to herbivore	NPR1	-0.847368	-0.841513	-0.30867	0.0519202	-0.170592	-0.439849	0.435973	-0.401138	0.396736	-0.571485	-0.130245	0.601152	0.100303	0.584687	0.4809	-0.0916014	0.321002	-0.851449	-0.810701	0.710366	-0.680673	0.791564	-0.516121	-0.710135	-0.198233	0.779902	0.770081	0.904321	0.607531	-0.503675	0.670657	0.903051	0.926919	0.715643	0.929671	0.868231	-0.787793	-0.877822	-0.00116507	0.0229218	0.802391	-0.00658446	0.816227	-0.504132	-0.90039
gene-LOC110110101	uncharacterized protein LOC110110101 [Dendrobium catenatum]	--	GO:0005634,nucleus; GO:0003677,DNA binding; GO:0006355,regulation of transcription, DNA-templated; GO:0006351,transcription, DNA-templated	B3	-0.780381	-0.77717	-0.012675	-0.0694564	-0.0829132	-0.225275	-0.362912	-0.106596	0.347304	-0.739385	0.00885048	0.241392	0.46068	0.0472097	0.44043	0.304254	-0.0874823	-0.738212	-0.784667	0.857922	-0.613669	0.511788	-0.350987	-0.894191	-0.398931	0.848312	0.839256	0.713777	0.845657	-0.389741	0.868485	0.716062	0.626315	0.805975	0.641674	0.574586	-0.751433	-0.735152	0.464811	-0.626568	0.214579	-0.764158	0.805076	-0.699104	-0.246647
gene-LOC110100103	zinc finger protein CONSTANS-LIKE 14-like [Dendrobium catenatum]	K12135 zinc finger protein CONSTANS | (RefSeq) zinc finger protein CONSTANS (A)	GO:0005634,nucleus; GO:0003700,DNA-binding transcription factor activity; GO:0008270,zinc ion binding; GO:0006355,regulation of transcription, DNA-templated	CONSTANS-LIKE 14	-0.86022	-0.871531	-0.488737	-0.486588	-0.518229	-0.738953	-0.452326	-0.6075	-0.0013436	-0.552178	-0.327716	0.763427	-0.0853568	0.500083	0.859464	-0.288954	0.511891	-0.771779	-0.814608	0.704534	-0.664909	0.438512	-0.374204	-0.785138	-0.211362	0.864983	0.795857	0.790651	0.584183	-0.510501	0.937288	0.786545	0.69018	0.870975	0.722129	0.863031	-0.686522	-0.798058	-0.106874	-0.349218	0.148815	-0.425947	0.749634	-0.495458	-0.556654
gene-LOC110094897	zinc finger protein CONSTANS-LIKE 10-like [Dendrobium catenatum]	K12135 zinc finger protein CONSTANS | (RefSeq) zinc finger protein CONSTANS (A)	GO:0005634,nucleus; GO:0005886,plasma membrane; GO:0003700,DNA-binding transcription factor activity; GO:0008270,zinc ion binding	CONSTANS-LIKE 10	-0.84263	-0.872315	-0.619233	-0.585121	-0.634828	-0.805633	-0.40443	-0.705418	-0.0579838	-0.417325	-0.448835	0.877781	-0.234737	0.678196	0.939099	-0.426263	0.653356	-0.732013	-0.814422	0.63914	-0.622839	0.440758	-0.329074	-0.718505	-0.0935721	0.825148	0.743262	0.78841	0.510891	-0.506591	0.908747	0.787943	0.713327	0.841107	0.740506	0.901921	-0.686651	-0.791157	-0.227171	-0.299149	0.198421	-0.335783	0.714333	-0.484692	-0.642172
gene-LOC110098979	myb-related protein 308-like [Dendrobium catenatum]	K09422 transcription factor MYB, plant | (RefSeq) myb-related protein 308-like (A)	GO:0005634,nucleus; GO:0003700,DNA-binding transcription factor activity; GO:0000981,DNA-binding transcription factor activity, RNA polymerase II-specific; GO:0043565,sequence-specific DNA binding; GO:0001135,RNA polymerase II transcription regulator recruiting activity; GO:0044212,transcription regulatory region DNA binding; GO:0030154,cell differentiation; GO:0006952,defense response; GO:000635…	MYB102	0.776323	0.796399	0.203855	-0.133154	0.186915	0.220823	0.0264971	0.254583	-0.264022	0.771472	0.239729	-0.238013	-0.425106	-0.240297	-0.338211	-0.292645	0.131313	0.73903	0.876518	-0.824291	0.391843	-0.466212	0.0829214	0.860071	0.0525707	-0.801639	-0.778486	-0.787666	-0.858821	0.0583947	-0.749524	-0.771824	-0.674072	-0.641046	-0.685959	-0.539751	0.869848	0.730974	-0.444042	0.694555	-0.588693	0.752082	-0.887275	0.864916	0.231167
gene-LOC110098115	dehydration-responsive element-binding protein 3-like [Dendrobium catenatum]	K09286 EREBP-like factor | (RefSeq) dehydration-responsive element-binding protein 3-like (A)	GO:0005634,nucleus; GO:0003700,DNA-binding transcription factor activity; GO:0043565,sequence-specific DNA binding; GO:0009873,ethylene-activated signaling pathway; GO:0045893,positive regulation of transcription, DNA-templated; GO:0006351,transcription, DNA-templated	TINY 2	0.827336	0.764816	0.17447	0.15545	0.0972909	0.627406	-0.0400927	0.393087	-0.286607	0.635494	-0.131994	-0.664628	-0.0236662	-0.299572	-0.598789	0.230587	-0.461075	0.859428	0.62618	-0.64544	0.908498	-0.681247	0.814183	0.676721	0.57824	-0.791528	-0.782357	-0.790969	-0.442935	0.809594	-0.745094	-0.789009	-0.772363	-0.840014	-0.80092	-0.921193	0.513037	0.824638	0.190702	-0.275269	-0.287634	-0.145417	-0.664327	0.118283	0.88996
gene-LOC110105798	NAC transcription factor 29-like [Dendrobium catenatum]	K00521 ferric-chelate reductase [EC:1.16.1.7] | (RefSeq) ferric reduction oxidase 7, chloroplastic-like (A)	GO:0005634,nucleus; GO:0003677,DNA binding; GO:0003700,DNA-binding transcription factor activity; GO:0009793,embryo development ending in seed dormancy; GO:0009908,flower development; GO:0009835,fruit ripening; GO:0010150,leaf senescence; GO:0009825,multidimensional cell growth; GO:0006351,transcription, DNA-templated	NAC	-0.819256	-0.812867	-0.347444	0.0573735	-0.196873	-0.467436	0.460473	-0.442234	0.340828	-0.555745	-0.165408	0.612627	0.05391	0.601141	0.471748	-0.135487	0.345632	-0.826413	-0.783767	0.663135	-0.637703	0.74453	-0.4773	-0.667293	-0.148184	0.743674	0.728967	0.882805	0.557277	-0.455292	0.629232	0.877303	0.895927	0.670041	0.901078	0.85265	-0.754051	-0.845688	-0.0561389	0.0571901	0.806426	0.0390611	0.787156	-0.468833	-0.888061
gene-LOC110109610	dof zinc finger protein DOF5.6-like [Dendrobium catenatum]	K20043 clathrin coat assembly protein AP180 | (RefSeq) putative clathrin assembly protein At5g35200 (A)	GO:0005634,nucleus; GO:0003700,DNA-binding transcription factor activity; GO:0046872,metal ion binding; GO:0044212,transcription regulatory region DNA binding; GO:0006355,regulation of transcription, DNA-templated; GO:0048364,root development; GO:0006351,transcription, DNA-templated	DOF5.3	0.797813	0.729465	0.00949817	0.0951754	-0.0520913	0.478784	-0.0794486	0.217412	-0.443356	0.609794	-0.287211	-0.557138	-0.140132	-0.201803	-0.511857	0.102634	-0.35679	0.84186	0.583841	-0.671077	0.962403	-0.77079	0.908769	0.678429	0.703702	-0.775143	-0.789801	-0.757033	-0.479132	0.902867	-0.723418	-0.766271	-0.782217	-0.851603	-0.800974	-0.876196	0.501616	0.81809	0.0682376	-0.298293	-0.276411	-0.147157	-0.641056	0.109149	0.901021
gene-LOC110116262	probable N-acetyltransferase HLS1-like [Dendrobium catenatum]	--	GO:0008080,N-acetyltransferase activity; GO:0016747,transferase activity, transferring acyl groups other than amino-acyl groups; GO:0006473,protein acetylation	N-acetyltransferase HLS1-like	-0.800624	-0.835732	-0.399602	-0.5897	-0.450857	-0.581421	-0.35562	-0.439247	0.214013	-0.2698	-0.240769	0.777283	-0.116105	0.63015	0.874824	-0.280248	0.571954	-0.686664	-0.759845	0.672871	-0.728589	0.634615	-0.498562	-0.707149	-0.274597	0.798863	0.751672	0.738915	0.557511	-0.724064	0.895508	0.765823	0.768842	0.887733	0.773387	0.869088	-0.689427	-0.79981	-0.0633337	-0.25662	0.18313	-0.311719	0.664065	-0.485372	-0.734244
gene-LOC110106422	homeobox-leucine zipper protein HAT3-like [Dendrobium catenatum]	K09338 homeobox-leucine zipper protein | (RefSeq) homeobox-leucine zipper protein HAT3-like (A)	GO:0005634,nucleus; GO:0003700,DNA-binding transcription factor activity; GO:0042803,protein homodimerization activity; GO:0043565,sequence-specific DNA binding; GO:0008283,cell proliferation; GO:0045892,negative regulation of transcription, DNA-templated; GO:0010017,red or far-red light signaling pathway; GO:0009585,red, far-red light phototransduction; GO:0009733,response to auxin; GO:0009735,r…	HD-ZIP	-0.67537	-0.644384	0.436927	0.53997	0.473581	0.305168	0.398433	0.375907	0.882006	-0.763964	0.426023	-0.160755	0.857712	-0.143399	-0.0898785	0.73935	-0.512527	-0.737256	-0.680259	0.883658	-0.636417	0.853842	-0.536541	-0.821618	-0.561026	0.71635	0.794808	0.703755	0.923462	-0.420053	0.572919	0.719161	0.755353	0.634623	0.735141	0.41728	-0.782778	-0.728081	0.801898	-0.350859	0.698741	-0.488978	0.803095	-0.699501	-0.41017
gene-LOC110107140	Myb family transcription factor APL [Dendrobium catenatum]	K12741 heterogeneous nuclear ribonucleoprotein A1/A3 | (RefSeq) RNA-binding protein Musashi homolog 2 (A)	GO:0005634,nucleus; GO:0003677,DNA binding; GO:0003700,DNA-binding transcription factor activity; GO:0006351,transcription, DNA-templated	Myb-related	0.776084	0.729713	0.0433324	-0.00856896	0.0530036	0.396326	0.271168	0.232899	-0.218446	0.861779	-0.0744987	-0.304745	-0.365264	0.0313093	-0.413127	-0.159269	-0.00834237	0.788489	0.694154	-0.766842	0.662492	-0.429872	0.451009	0.8231	0.465666	-0.817618	-0.804862	-0.712216	-0.689051	0.404136	-0.794909	-0.695085	-0.575498	-0.76421	-0.611078	-0.629192	0.604864	0.712111	-0.23749	0.331024	-0.17482	0.488601	-0.753972	0.44702	0.318575
gene-LOC110109614	two-component response regulator-like APRR5 [Dendrobium catenatum]	K03539 ribonuclease P/MRP protein subunit RPP1 [EC:3.1.26.5] | (RefSeq) uncharacterized LOC105046161 (A)	--	--	0.747659	0.723128	-0.0213652	0.241352	-0.0193658	0.315151	0.0115898	0.0824406	-0.565699	0.374343	-0.243722	-0.527395	-0.154766	-0.311655	-0.558231	0.0304488	-0.337319	0.733856	0.600141	-0.687632	0.919922	-0.852617	0.849739	0.668563	0.65327	-0.744117	-0.763879	-0.700701	-0.544835	0.954368	-0.748779	-0.735645	-0.80496	-0.867428	-0.80018	-0.816857	0.573115	0.798938	-0.0806773	-0.108525	-0.257716	0.0153662	-0.607312	0.26391	0.878876
gene-LOC110109181	ethylene-responsive transcription factor 9-like [Dendrobium catenatum]	K09286 EREBP-like factor | (RefSeq) ethylene-responsive transcription factor 9-like (A)	GO:0016020,membrane; GO:0005634,nucleus; GO:0003700,DNA-binding transcription factor activity; GO:0043565,sequence-specific DNA binding; GO:0006952,defense response; GO:0009873,ethylene-activated signaling pathway; GO:0019760,glucosinolate metabolic process; GO:0006351,transcription, DNA-templated	ERF9	0.778019	0.795252	0.648264	0.531302	0.59314	0.839084	0.118467	0.74293	0.0412896	0.297875	0.407966	-0.951234	0.376282	-0.78454	-0.890265	0.571828	-0.786898	0.699109	0.705841	-0.501478	0.635015	-0.500271	0.426121	0.561531	0.0784298	-0.713779	-0.640735	-0.760858	-0.331001	0.575557	-0.752579	-0.761214	-0.738542	-0.747437	-0.760977	-0.94148	0.581273	0.759645	0.426351	-0.0423444	-0.315422	-0.0355575	-0.612409	0.285378	0.850246
gene-LOC110112113	myb-related protein 306-like [Dendrobium catenatum]	K09422 transcription factor MYB, plant | (RefSeq) myb-related protein 306-like (A)	GO:0005634,nucleus; GO:0003677,DNA binding; GO:0006355,regulation of transcription, DNA-templated; GO:0006351,transcription, DNA-templated	Myb-related	-0.649445	-0.571306	0.57978	0.460323	0.594301	0.214625	0.233031	0.426196	0.867139	-0.80315	0.672967	-0.140338	0.825563	-0.35507	-0.0616966	0.662153	-0.432037	-0.748219	-0.52483	0.826876	-0.819373	0.828115	-0.800371	-0.77453	-0.863589	0.703663	0.793555	0.624564	0.790795	-0.66884	0.581516	0.641159	0.669132	0.703965	0.663495	0.455376	-0.575419	-0.693571	0.669717	-0.0827291	0.393948	-0.291949	0.684275	-0.388967	-0.461468
gene-LOC110092756	NAC transcription factor 47-like [Dendrobium catenatum]	K00521 ferric-chelate reductase [EC:1.16.1.7] | (RefSeq) ferric reduction oxidase 7, chloroplastic-like (A)	GO:0005634,nucleus; GO:0003700,DNA-binding transcription factor activity; GO:0043565,sequence-specific DNA binding; GO:0009793,embryo development ending in seed dormancy; GO:0010365,positive regulation of ethylene biosynthetic process; GO:0009413,response to flooding; GO:0006351,transcription, DNA-templated	NAC	-0.771615	-0.737667	0.0466614	0.345399	0.189207	-0.123447	0.620668	-0.0554236	0.672311	-0.649545	0.196825	0.296706	0.402606	0.289705	0.184261	0.22647	0.00466327	-0.833061	-0.711083	0.750048	-0.725291	0.903214	-0.645696	-0.708213	-0.414962	0.725533	0.766788	0.837439	0.677845	-0.551798	0.56079	0.843469	0.904013	0.662653	0.894876	0.722419	-0.745459	-0.833766	0.264043	0.0849957	0.85152	0.00933395	0.788095	-0.473237	-0.842715
gene-LOC110099414	auxin-induced protein 22D-like [Dendrobium catenatum]	K14484 auxin-responsive protein IAA | (RefSeq) auxin-induced protein 22D-like (A)	GO:0005634,nucleus; GO:0009734,auxin-activated signaling pathway; GO:0006355,regulation of transcription, DNA-templated; GO:0006351,transcription, DNA-templated	ARG13	-0.719146	-0.716877	0.297646	0.389514	0.31842	0.238433	0.335357	0.280385	0.845875	-0.667023	0.272074	-0.0366483	0.756754	0.0440815	0.0505502	0.648788	-0.394223	-0.737759	-0.762788	0.904804	-0.621349	0.879981	-0.475109	-0.84681	-0.452606	0.754519	0.815592	0.748936	0.951207	-0.428275	0.644632	0.771076	0.816705	0.682023	0.791132	0.482444	-0.867568	-0.774622	0.76443	-0.450077	0.730605	-0.557326	0.839529	-0.803195	-0.462511
gene-LOC110101770	histone-lysine N-methyltransferase ATXR7-like [Dendrobium catenatum]	K11422 histone-lysine N-methyltransferase SETD1 [EC:2.1.1.43] | (RefSeq) histone-lysine N-methyltransferase, H3 lysine-4 specific-like (A)	GO:0005737,cytoplasm; GO:0005634,nucleus; GO:0018024,histone-lysine N-methyltransferase activity; GO:0009908,flower development; GO:0010452,histone H3-K36 methylation; GO:0051568,histone H3-K4 methylation; GO:0009909,regulation of flower development; GO:0006355,regulation of transcription, DNA-templated; GO:0006351,transcription, DNA-templated; GO:0010228,vegetative to reproductive phase transiti…	N-methyltransferase ATXR7	-0.754233	-0.67751	0.153277	0.0459141	0.220001	-0.31041	0.19854	-0.0462775	0.589491	-0.617223	0.430365	0.413101	0.27761	0.0907595	0.365972	0.0491798	0.208909	-0.82214	-0.538078	0.683962	-0.971148	0.839257	-0.959642	-0.666756	-0.784701	0.738337	0.778222	0.724031	0.511611	-0.92117	0.658546	0.738788	0.781808	0.815344	0.791639	0.803102	-0.491464	-0.795805	0.0626897	0.327081	0.32964	0.162768	0.624406	-0.108809	-0.887721
gene-LOC110107872	zinc-finger homeodomain protein 10 [Dendrobium catenatum]	K15777 4,5-DOPA dioxygenase extradiol [EC:1.13.11.-] | (RefSeq) uncharacterized protein LOC110630336 (A)	GO:0005634,nucleus; GO:0003677,DNA binding; GO:0003700,DNA-binding transcription factor activity; GO:0046872,metal ion binding; GO:0042803,protein homodimerization activity; GO:0045893,positive regulation of transcription, DNA-templated; GO:0009414,response to water deprivation; GO:0006351,transcription, DNA-templated	HB29	-0.596842	-0.65273	-0.81681	-0.808989	-0.841708	-0.897134	-0.494459	-0.847854	-0.348881	-0.0632594	-0.654001	0.968014	-0.579127	0.829241	0.993932	-0.713956	0.873192	-0.449036	-0.590108	0.314667	-0.373801	0.176116	-0.111868	-0.40724	0.167978	0.555833	0.444398	0.545311	0.180974	-0.358087	0.694033	0.545052	0.480051	0.604907	0.506863	0.764259	-0.442012	-0.540328	-0.518742	-0.184693	0.0142022	-0.148588	0.427015	-0.277762	-0.544085
gene-LOC110110815	myb-related protein 308-like [Dendrobium catenatum]	K09422 transcription factor MYB, plant | (RefSeq) myb-related protein 308-like (A)	GO:0005634,nucleus; GO:0003700,DNA-binding transcription factor activity; GO:0000981,DNA-binding transcription factor activity, RNA polymerase II-specific; GO:0043565,sequence-specific DNA binding; GO:0001135,RNA polymerase II transcription regulator recruiting activity; GO:0044212,transcription regulatory region DNA binding; GO:0030154,cell differentiation; GO:0006952,defense response; GO:000635…	MYB102	0.786149	0.731039	0.0436374	-0.298357	-0.0371273	0.326078	-0.113943	0.237898	-0.282338	0.968137	-0.0657508	-0.230726	-0.442487	0.00160642	-0.234592	-0.23499	0.101088	0.843444	0.729617	-0.770797	0.592371	-0.487851	0.39879	0.810808	0.358938	-0.793136	-0.793053	-0.786129	-0.710669	0.250732	-0.676351	-0.755812	-0.647773	-0.657821	-0.680123	-0.615271	0.668971	0.737512	-0.264616	0.239335	-0.498913	0.367439	-0.824636	0.493913	0.381772
gene-LOC110098034	homeobox-leucine zipper protein HOX17-like [Dendrobium catenatum]	K09338 homeobox-leucine zipper protein | (RefSeq) homeobox-leucine zipper protein HOX17-like (A)	GO:0005634,nucleus; GO:0003700,DNA-binding transcription factor activity; GO:0043565,sequence-specific DNA binding; GO:0006351,transcription, DNA-templated	HD-ZIP	-0.5525	-0.50101	0.639579	0.556652	0.644821	0.429497	0.332223	0.563499	0.948275	-0.698464	0.639393	-0.297413	0.919946	-0.350512	-0.199317	0.814766	-0.5955	-0.636858	-0.506631	0.803795	-0.664397	0.825147	-0.641419	-0.727407	-0.734174	0.613772	0.714878	0.554478	0.835646	-0.517524	0.483408	0.578231	0.633153	0.586465	0.610601	0.303947	-0.61629	-0.616078	0.842574	-0.237107	0.504211	-0.411527	0.656376	-0.527883	-0.34164
gene-LOC110103364	MADS-box transcription factor 16-like [Dendrobium catenatum]	K09264 MADS-box transcription factor, plant | (RefSeq) MADS-box transcription factor 16-like (A)	GO:0005634,nucleus; GO:0003700,DNA-binding transcription factor activity; GO:0046983,protein dimerization activity; GO:0000977,RNA polymerase II regulatory region sequence-specific DNA binding; GO:0030154,cell differentiation; GO:0045944,positive regulation of transcription by RNA polymerase II; GO:0010097,specification of stamen identity; GO:0006351,transcription, DNA-templated	MADS16	-0.0120281	0.0576519	0.922185	0.806608	0.91899	0.801731	0.410206	0.88113	0.810102	-0.440185	0.824546	-0.776732	0.96015	-0.770421	-0.697822	0.967251	-0.916319	-0.150656	0.022225	0.353269	-0.230484	0.408709	-0.362918	-0.255181	-0.620134	0.0889242	0.219367	0.0265394	0.451502	-0.144431	-0.061341	0.0424069	0.103557	0.0520978	0.0762232	-0.260682	-0.12765	-0.0776467	0.875203	-0.0844	0.239213	-0.235217	0.173327	-0.175274	0.14321
gene-LOC110110250	transcription factor MYB3R-3-like [Dendrobium catenatum]	K09422 transcription factor MYB, plant | (RefSeq) transcription factor MYB3R-3-like (A)	GO:0005634,nucleus; GO:0003700,DNA-binding transcription factor activity; GO:0043565,sequence-specific DNA binding; GO:0006974,cellular response to DNA damage stimulus; GO:0008285,negative regulation of cell proliferation; GO:0045892,negative regulation of transcription, DNA-templated; GO:0009733,response to auxin; GO:0009723,response to ethylene; GO:0009753,response to jasmonic acid; GO:0009751,…	MYB3R-3	0.0714947	0.140132	0.954423	0.789672	0.946053	0.846857	0.41972	0.92776	0.806182	-0.340931	0.854984	-0.80824	0.924484	-0.78726	-0.73573	0.950102	-0.909534	-0.0678904	0.111432	0.272326	-0.191513	0.378381	-0.357709	-0.166217	-0.616903	0.00375312	0.138801	-0.057139	0.371208	-0.14917	-0.139204	-0.0369163	0.0420151	-0.0120734	0.0106867	-0.320399	-0.0462866	-0.00377805	0.847591	-0.0214152	0.186549	-0.164447	0.080531	-0.0990307	0.160575
gene-LOC110111362	uncharacterized protein LOC110111362 isoform X1 [Dendrobium catenatum]	K13963 serpin B | (RefSeq) uncharacterized protein LOC111242705 (A)	GO:0005634,nucleus; GO:0003700,DNA-binding transcription factor activity; GO:0008270,zinc ion binding; GO:0010018,far-red light signaling pathway; GO:0042753,positive regulation of circadian rhythm; GO:0045893,positive regulation of transcription, DNA-templated; GO:0009585,red, far-red light phototransduction	FAR1-RELATED	0.767451	0.793486	0.178637	0.465237	0.242624	0.3737	0.274231	0.206936	-0.421906	0.271465	0.0406411	-0.612909	-0.0646962	-0.486926	-0.732858	0.084899	-0.400483	0.674723	0.716996	-0.71823	0.78399	-0.747245	0.602082	0.721551	0.424481	-0.782537	-0.76758	-0.705848	-0.62345	0.809097	-0.860956	-0.74439	-0.784173	-0.891701	-0.776638	-0.799852	0.689758	0.794262	-0.120003	0.244717	-0.203025	0.32721	-0.652852	0.495691	0.730251
gene-LOC110093033	Nuclear transcription factor Y subunit C-3 [Dendrobium catenatum]	K08066 nuclear transcription factor Y, gamma | (RefSeq) nuclear transcription factor Y protein (A)	GO:0005634,nucleus; GO:0003677,DNA binding; GO:0003700,DNA-binding transcription factor activity; GO:0046982,protein heterodimerization activity; GO:0003712,transcription coregulator activity; GO:0009738,abscisic acid-activated signaling pathway; GO:0009740,gibberellic acid mediated signaling pathway; GO:0048574,long-day photoperiodism, flowering; GO:2000306,positive regulation of photomorphogene…	NF-YC-3	0.688566	0.675435	-0.0756828	0.116914	0.0249725	0.187727	0.475451	0.0275548	-0.32745	0.674374	-0.104281	-0.182323	-0.452143	0.0717922	-0.408576	-0.305763	0.101183	0.651109	0.661526	-0.781037	0.609538	-0.442856	0.386439	0.816856	0.482231	-0.771367	-0.768509	-0.596919	-0.760425	0.435204	-0.816426	-0.603279	-0.514968	-0.768702	-0.531821	-0.497375	0.620977	0.641483	-0.450088	0.570542	-0.0330227	0.727824	-0.688419	0.572936	0.173049
gene-LOC110096393	uncharacterized protein LOC110096393 [Dendrobium catenatum]	--	--	--	-0.609668	-0.581268	0.527578	0.486888	0.521782	0.387468	0.279633	0.482873	0.911968	-0.690685	0.495912	-0.231869	0.891437	-0.228672	-0.110771	0.79291	-0.56004	-0.66171	-0.611407	0.858024	-0.629318	0.828318	-0.546658	-0.789775	-0.623189	0.671723	0.757483	0.61581	0.909352	-0.459664	0.559244	0.639959	0.684718	0.624951	0.66027	0.34256	-0.723915	-0.665874	0.86505	-0.392334	0.563231	-0.544646	0.731282	-0.672501	-0.330701
gene-LOC110098141	dehydration-responsive element-binding protein 3-like [Dendrobium catenatum]	K09286 EREBP-like factor | (RefSeq) dehydration-responsive element-binding protein 3-like (A)	GO:0005634,nucleus; GO:0003700,DNA-binding transcription factor activity; GO:0043565,sequence-specific DNA binding; GO:0009873,ethylene-activated signaling pathway; GO:0045893,positive regulation of transcription, DNA-templated; GO:0006351,transcription, DNA-templated	TINY 2	0.782136	0.689533	-0.146242	-0.163993	-0.236181	0.347723	-0.221592	0.094405	-0.524649	0.780677	-0.421768	-0.3685	-0.335385	-0.00265295	-0.307709	-0.0877898	-0.134305	0.874365	0.563646	-0.708902	0.941246	-0.768087	0.91056	0.707834	0.766009	-0.767014	-0.803227	-0.757237	-0.538725	0.807088	-0.656994	-0.755998	-0.756028	-0.793303	-0.777608	-0.788722	0.498326	0.799263	-0.0730571	-0.300726	-0.363146	-0.124168	-0.677206	0.118931	0.808914
gene-LOC110099055	zinc finger protein CONSTANS-LIKE 9 isoform X1 [Dendrobium catenatum]	K12135 zinc finger protein CONSTANS | (RefSeq) CONST-BR-1; zinc finger protein CONSTANS (A)	GO:0005634,nucleus; GO:0003700,DNA-binding transcription factor activity; GO:0008270,zinc ion binding; GO:0007623,circadian rhythm; GO:0048579,negative regulation of long-day photoperiodism, flowering; GO:0006355,regulation of transcription, DNA-templated	CONSTANS-LIKE 9	-0.719446	-0.767638	-0.738074	-0.716777	-0.771341	-0.85599	-0.51204	-0.790767	-0.238374	-0.250597	-0.590453	0.914099	-0.401249	0.747034	0.979522	-0.559547	0.746847	-0.580553	-0.717867	0.48533	-0.466891	0.268712	-0.167423	-0.578112	0.0697795	0.697648	0.595341	0.661141	0.365441	-0.386606	0.819673	0.659065	0.57489	0.721455	0.603546	0.81382	-0.577092	-0.655704	-0.350901	-0.319122	0.0806977	-0.31801	0.580029	-0.420752	-0.533455
gene-LOC110112736	growth-regulating factor 6-like [Dendrobium catenatum]	K22382 WD repeat-containing protein 26 | (RefSeq) WD repeat-containing protein 26 homolog (A)	GO:0005634,nucleus; GO:0005524,ATP binding; GO:0032502,developmental process; GO:0006355,regulation of transcription, DNA-templated; GO:0006351,transcription, DNA-templated	GRF6	-0.698777	-0.691422	0.222431	0.525597	0.288155	0.20413	0.44945	0.188816	0.733176	-0.761819	0.180336	-0.0717769	0.750782	0.0347753	-0.0326762	0.641837	-0.444482	-0.737547	-0.766923	0.863569	-0.499161	0.771044	-0.335185	-0.819229	-0.310636	0.71887	0.770695	0.756232	0.923255	-0.221126	0.56789	0.759905	0.770725	0.576249	0.753769	0.434789	-0.861734	-0.734573	0.725739	-0.458608	0.837758	-0.544463	0.858087	-0.815831	-0.379635
gene-LOC110096046	Transcription factor MYB39 [Dendrobium catenatum]	K09422 transcription factor MYB, plant | (RefSeq) transcription factor MYB39-like (A)	GO:0005737,cytoplasm; GO:0005634,nucleus; GO:0003700,DNA-binding transcription factor activity; GO:0000981,DNA-binding transcription factor activity, RNA polymerase II-specific; GO:0043565,sequence-specific DNA binding; GO:0001135,RNA polymerase II transcription regulator recruiting activity; GO:0044212,transcription regulatory region DNA binding; GO:0030154,cell differentiation; GO:0071365,cellu…	MYB93	-0.0890126	-0.190164	-0.939273	-0.862344	-0.988689	-0.735211	-0.559048	-0.846984	-0.739275	0.394563	-0.921323	0.754763	-0.836606	0.819221	0.772431	-0.828195	0.820753	0.0960023	-0.198495	-0.182797	0.234107	-0.34941	0.458214	0.083216	0.668469	0.0423249	-0.0944538	0.0634267	-0.228032	0.184621	0.226523	0.0551552	-0.0194519	0.0597134	0.000336517	0.274313	-0.0748237	-0.0160099	-0.657018	-0.262806	-0.193328	-0.112013	-0.023338	-0.116876	-0.0562078
gene-LOC110096572	Nodulation-signaling pathway 2 protein [Dendrobium catenatum]	K14494 DELLA protein | (RefSeq) DELLA protein RGL3 (A)	GO:0005783,endoplasmic reticulum; GO:0031965,nuclear membrane; GO:0009877,nodulation; GO:0006355,regulation of transcription, DNA-templated; GO:0006351,transcription, DNA-templated	Nodulation-signaling pathway 2 protein;	-0.720132	-0.753059	-0.347336	-0.66094	-0.435549	-0.555729	-0.499993	-0.385924	0.171245	-0.203239	-0.195827	0.731461	-0.132514	0.540608	0.868097	-0.282662	0.562618	-0.59962	-0.665585	0.608808	-0.702019	0.550925	-0.490138	-0.64688	-0.316095	0.735455	0.688619	0.63312	0.493793	-0.737171	0.864976	0.663555	0.660955	0.856019	0.66702	0.793128	-0.587721	-0.712498	-0.0675879	-0.26301	0.00814265	-0.330894	0.566452	-0.406438	-0.63725
gene-LOC110101729	trihelix transcription factor GT-2-like [Dendrobium catenatum]	K01051 pectinesterase [EC:3.1.1.11] | (RefSeq) probable pectinesterase/pectinesterase inhibitor 58 (A)	GO:0005634,nucleus; GO:0003677,DNA binding; GO:0003700,DNA-binding transcription factor activity; GO:0006351,transcription, DNA-templated	GT-2	0.730416	0.667388	-0.233333	0.111833	-0.19627	0.245675	0.189525	-0.055478	-0.566757	0.60054	-0.447353	-0.327551	-0.364847	0.0515395	-0.426924	-0.157981	-0.115903	0.756595	0.537102	-0.738908	0.95801	-0.745719	0.898702	0.735332	0.853858	-0.770351	-0.80502	-0.642078	-0.60028	0.92897	-0.770693	-0.665803	-0.67612	-0.882727	-0.687033	-0.711106	0.487448	0.747116	-0.226384	-0.0430625	-0.0539304	0.156251	-0.605298	0.201233	0.657512
gene-LOC110103316	probable WRKY transcription factor 50 [Dendrobium catenatum]	K18834 WRKY transcription factor 1 | (RefSeq) WRKY transcription factor 1 (A)	GO:0005634,nucleus; GO:0003700,DNA-binding transcription factor activity; GO:0043565,sequence-specific DNA binding; GO:0050832,defense response to fungus; GO:0009867,jasmonic acid mediated signaling pathway; GO:0006351,transcription, DNA-templated	WRKY	0.664644	0.717571	0.216757	-0.143961	0.208739	0.070068	-0.0486884	0.182677	-0.287028	0.593048	0.330271	-0.156593	-0.417961	-0.322901	-0.263739	-0.345531	0.195186	0.600686	0.840068	-0.752791	0.22566	-0.440836	-0.0859571	0.768968	-0.118947	-0.687725	-0.666482	-0.701671	-0.841864	-0.0763066	-0.64277	-0.694385	-0.628954	-0.514863	-0.624348	-0.412688	0.881828	0.639291	-0.523638	0.805088	-0.66965	0.812928	-0.821797	0.961856	0.148938
gene-LOC110107145	homeobox protein knotted-1-like 2 isoform X1 [Dendrobium catenatum]	--	GO:0005634,nucleus; GO:0043565,sequence-specific DNA binding; GO:0006355,regulation of transcription, DNA-templated	KNAP2	0.0202621	0.0649614	0.408442	0.275229	0.312848	0.256723	-0.372197	0.326981	0.05659	-0.428871	0.303244	-0.46789	0.511814	-0.667571	-0.278601	0.504352	-0.556482	-0.0258172	0.0265769	0.179466	0.0163508	-0.192344	0.0538695	-0.202403	-0.277259	0.0815641	0.109359	-0.0907862	0.24946	0.170813	0.0841377	-0.107778	-0.223359	0.026754	-0.203377	-0.268222	0.0316245	0.0861955	0.472512	-0.396598	-0.304075	-0.522839	0.0726688	-0.110347	0.542191
gene-LOC110107904	dof zinc finger protein DOF3.1 [Dendrobium catenatum]	K20043 clathrin coat assembly protein AP180 | (RefSeq) putative clathrin assembly protein At5g35200 (A)	GO:0005634,nucleus; GO:0003700,DNA-binding transcription factor activity; GO:0046872,metal ion binding; GO:0044212,transcription regulatory region DNA binding; GO:0006355,regulation of transcription, DNA-templated; GO:0010200,response to chitin; GO:0006351,transcription, DNA-templated	DOF1.7	0.721683	0.785229	0.20348	0.391108	0.283785	0.210152	0.243353	0.148869	-0.437712	0.227429	0.184878	-0.485105	-0.160551	-0.533544	-0.647012	-0.0665688	-0.233181	0.597388	0.783503	-0.745492	0.590267	-0.702824	0.34864	0.740097	0.211166	-0.748916	-0.730827	-0.686236	-0.734224	0.569485	-0.827627	-0.725843	-0.762814	-0.798991	-0.742767	-0.665796	0.80647	0.748944	-0.316197	0.541849	-0.339472	0.581536	-0.696969	0.744585	0.550867
gene-LOC110108135	protein TIFY 10a-like [Dendrobium catenatum]	K13464 jasmonate ZIM domain-containing protein | (RefSeq) protein TIFY 10a-like (A)	GO:0005634,nucleus; GO:0003714,transcription corepressor activity; GO:1903507,negative regulation of nucleic acid-templated transcription; GO:0031347,regulation of defense response; GO:2000022,regulation of jasmonic acid mediated signaling pathway; GO:0006355,regulation of transcription, DNA-templated; GO:0009611,response to wounding; GO:0006351,transcription, DNA-templated	JAZ6	0.447173	0.380614	-0.416347	-0.188235	-0.337924	-0.0510982	0.328304	-0.255983	-0.387934	0.71458	-0.451864	0.15698	-0.622029	0.495744	-0.031888	-0.493357	0.371447	0.497872	0.347914	-0.603397	0.537058	-0.316688	0.456145	0.61788	0.665366	-0.541731	-0.581724	-0.356034	-0.58436	0.373357	-0.527968	-0.354312	-0.270841	-0.541485	-0.2914	-0.232863	0.321724	0.407591	-0.513921	0.310642	0.105063	0.513511	-0.463415	0.266795	-0.00910836
gene-LOC110108687	homeobox protein knotted-1-like 4 [Dendrobium catenatum]	--	GO:0005634,nucleus; GO:0043565,sequence-specific DNA binding; GO:0006355,regulation of transcription, DNA-templated	KNAP2	-0.140335	-0.0641096	0.322128	0.148052	0.252867	-0.02219	-0.416801	0.148762	0.0161499	-0.53885	0.354201	-0.218969	0.37687	-0.59985	-0.077235	0.289328	-0.303458	-0.204586	-0.0283326	0.233288	-0.234171	-0.0983377	-0.210507	-0.276803	-0.45962	0.221871	0.239339	0.0458609	0.206793	-0.0937236	0.225748	0.0247181	-0.101149	0.212402	-0.0646299	-0.0145432	0.0429815	-0.0656782	0.236989	-0.144711	-0.368672	-0.309202	0.135926	0.056469	0.278347
gene-LOC110110072	AP2/ERF and B3 domain-containing protein Os05g0549800-like [Dendrobium catenatum]	K09287 RAV-like factor | (RefSeq) AP2/ERF and B3 domain-containing protein Os05g0549800-like (A)	GO:0005634,nucleus; GO:0003677,DNA binding; GO:0003700,DNA-binding transcription factor activity; GO:0006351,transcription, DNA-templated	B3	-0.622703	-0.614313	0.450022	0.284212	0.390868	0.323103	0.0477132	0.430488	0.84168	-0.608384	0.403002	-0.150546	0.814586	-0.161658	0.035422	0.724728	-0.470451	-0.630228	-0.641505	0.868181	-0.628575	0.785517	-0.503591	-0.813485	-0.595433	0.701403	0.769972	0.599126	0.922126	-0.494716	0.650873	0.630434	0.664498	0.687095	0.640323	0.363412	-0.740473	-0.666821	0.847983	-0.524586	0.422661	-0.674083	0.721681	-0.722539	-0.286273
gene-LOC110110822	homeobox protein knotted-1-like 6 isoform X1 [Dendrobium catenatum]	--	GO:0005634,nucleus; GO:0003700,DNA-binding transcription factor activity; GO:0043565,sequence-specific DNA binding; GO:0010073,meristem maintenance	KNAT6	0.0387648	0.130498	0.647417	0.438216	0.58923	0.341447	-0.174398	0.500907	0.24776	-0.486753	0.626821	-0.550634	0.611988	-0.848759	-0.422156	0.572815	-0.61024	-0.075498	0.148765	0.165723	-0.162802	-0.0489778	-0.242635	-0.160469	-0.56446	0.0540676	0.120655	-0.108408	0.186325	-0.054688	0.00392816	-0.120654	-0.193092	0.0436661	-0.174417	-0.243901	0.147639	0.0727587	0.463267	-0.0585482	-0.306995	-0.235806	0.0147876	0.119727	0.377514
gene-LOC110113544	myb-related protein Hv33-like [Dendrobium catenatum]	K09422 transcription factor MYB, plant | (RefSeq) myb-related protein Hv33-like (A)	GO:0005634,nucleus; GO:0000981,DNA-binding transcription factor activity, RNA polymerase II-specific; GO:0043565,sequence-specific DNA binding; GO:0001135,RNA polymerase II transcription regulator recruiting activity; GO:0044212,transcription regulatory region DNA binding; GO:0030154,cell differentiation; GO:0006357,regulation of transcription by RNA polymerase II; GO:0006351,transcription, DNA-t…	MYB86	-0.500331	-0.43194	0.558646	0.442307	0.520379	0.250392	-0.0338265	0.418485	0.634809	-0.807022	0.561294	-0.293679	0.838174	-0.52337	-0.135346	0.715634	-0.568406	-0.580309	-0.429792	0.722579	-0.572812	0.508893	-0.507574	-0.701521	-0.705996	0.589	0.659432	0.450809	0.739052	-0.368115	0.507233	0.4533	0.408421	0.547963	0.414295	0.226574	-0.463112	-0.49447	0.726154	-0.332156	0.176315	-0.53569	0.581081	-0.41274	-0.0670268
gene-LOC110113891	transcription factor bHLH87-like isoform X1 [Dendrobium catenatum]	--	GO:0005634,nucleus; GO:0003677,DNA binding; GO:0003700,DNA-binding transcription factor activity; GO:0046983,protein dimerization activity; GO:0006355,regulation of transcription, DNA-templated; GO:0006351,transcription, DNA-templated	bHLH87	-0.0659947	0.00372546	0.938696	0.685446	0.918214	0.764145	0.363191	0.896569	0.891933	-0.378595	0.884546	-0.680208	0.919594	-0.709112	-0.590928	0.911566	-0.808068	-0.193044	0.00388774	0.391759	-0.36992	0.528183	-0.519378	-0.284984	-0.739974	0.142726	0.277438	0.0635401	0.459293	-0.351212	0.0166817	0.0925707	0.184818	0.163769	0.152783	-0.158117	-0.14337	-0.149394	0.839342	-0.00717353	0.190477	-0.172792	0.179317	-0.138353	-0.00650915
gene-LOC110114689	agamous-like MADS-box protein AGL9 homolog [Dendrobium catenatum]	K09264 MADS-box transcription factor, plant | (RefSeq) SEP1; developmental protein SEPALLATA 1 (A)	GO:0005634,nucleus; GO:0003700,DNA-binding transcription factor activity; GO:0046983,protein dimerization activity; GO:0000977,RNA polymerase II regulatory region sequence-specific DNA binding; GO:0045944,positive regulation of transcription by RNA polymerase II; GO:0006351,transcription, DNA-templated	MADS	0.00110983	0.0376497	0.88345	0.671963	0.848088	0.859228	0.372508	0.914336	0.871848	-0.259563	0.751056	-0.730832	0.911774	-0.621831	-0.619399	0.952311	-0.860125	-0.0931475	-0.00820722	0.357998	-0.212654	0.480074	-0.329526	-0.24403	-0.556891	0.0780645	0.20616	0.0146473	0.47854	-0.196365	-0.0337736	0.0478616	0.149947	0.0750398	0.106873	-0.255573	-0.189488	-0.0877165	0.916727	-0.17902	0.256829	-0.300514	0.159474	-0.274411	0.098888
gene-LOC110116479	transcription factor MYC2-like [Dendrobium catenatum]	K13422 transcription factor MYC2 | (RefSeq) transcription factor MYC2-like (A)	GO:0005634,nucleus; GO:0003677,DNA binding; GO:0046983,protein dimerization activity; GO:0006355,regulation of transcription, DNA-templated; GO:0006351,transcription, DNA-templated	bHLH 9	0.630768	0.609984	-0.110377	-0.118912	-0.0508819	0.0938875	0.308277	-0.00187758	-0.29957	0.781669	-0.0927113	-0.0269973	-0.555449	0.171681	-0.217251	-0.423487	0.279475	0.625632	0.639027	-0.75184	0.465623	-0.354432	0.242362	0.787209	0.3737	-0.708161	-0.711421	-0.572334	-0.768366	0.202023	-0.697014	-0.562832	-0.450071	-0.627647	-0.469864	-0.375628	0.614312	0.57336	-0.526862	0.610689	-0.166623	0.754475	-0.698662	0.612545	0.0341617
gene-LOC110092051	protein BZR1 homolog 2-like [Dendrobium catenatum]	K14503 brassinosteroid resistant 1/2 | (RefSeq) BES1/BZR1 homolog protein 2 (A)	GO:0003677,DNA binding; GO:0003700,DNA-binding transcription factor activity; GO:0009742,brassinosteroid mediated signaling pathway; GO:0040008,regulation of growth; GO:0006351,transcription, DNA-templated	BZR2	-0.365541	-0.298446	0.452592	0.442766	0.419694	0.187943	-0.110113	0.307617	0.381557	-0.779382	0.426151	-0.332178	0.727527	-0.568605	-0.186419	0.626971	-0.566416	-0.445386	-0.31853	0.558888	-0.359079	0.239397	-0.282195	-0.565226	-0.518105	0.45099	0.499627	0.318211	0.58914	-0.114159	0.376333	0.303005	0.207983	0.368706	0.226465	0.0864244	-0.32306	-0.324249	0.610023	-0.359462	0.0725535	-0.535436	0.462002	-0.328567	0.147971
gene-LOC110093125	transcription termination factor MTERF4, chloroplastic-like [Dendrobium catenatum]	K15032 mTERF domain-containing protein, mitochondrial | (RefSeq) transcription termination factor MTERF4, chloroplastic-like (A)	GO:0009570,chloroplast stroma; GO:0003690,double-stranded DNA binding; GO:0006353,DNA-templated transcription, termination; GO:0009793,embryo development ending in seed dormancy; GO:0006355,regulation of transcription, DNA-templated; GO:0042254,ribosome biogenesis; GO:0008380,RNA splicing; GO:0042794,plastid rRNA transcription	MTERF4	-0.219356	-0.136781	0.878651	0.50819	0.835305	0.563077	0.170421	0.781577	0.867377	-0.468282	0.900573	-0.495151	0.855753	-0.671281	-0.377604	0.791826	-0.639247	-0.335188	-0.0881462	0.494767	-0.574289	0.595745	-0.696829	-0.409579	-0.89579	0.302702	0.424792	0.176847	0.504713	-0.567538	0.212202	0.207554	0.279473	0.36895	0.259283	0.0337038	-0.185806	-0.286836	0.741264	0.0303663	0.0663255	-0.175758	0.263573	-0.102074	-0.141832
gene-LOC110096203	transcription factor bHLH93-like isoform X2 [Dendrobium catenatum]	K13422 transcription factor MYC2 | (RefSeq) transcription factor MYC2-like (A)	GO:0005634,nucleus; GO:0003677,DNA binding; GO:0003700,DNA-binding transcription factor activity; GO:0046983,protein dimerization activity; GO:0045487,gibberellin catabolic process; GO:0007275,multicellular organism development; GO:0010371,regulation of gibberellin biosynthetic process; GO:0006351,transcription, DNA-templated	bHLH93	-0.321386	-0.233945	0.827415	0.493214	0.798171	0.472617	0.182	0.706228	0.876085	-0.551304	0.880931	-0.406591	0.846237	-0.615926	-0.30162	0.752688	-0.579061	-0.438898	-0.175206	0.569096	-0.660305	0.65986	-0.761581	-0.49106	-0.927787	0.397751	0.514737	0.278733	0.558072	-0.628893	0.29944	0.306713	0.370644	0.458625	0.354944	0.143717	-0.257296	-0.384729	0.708442	0.0457511	0.120222	-0.169056	0.352011	-0.13267	-0.237487
gene-LOC110096894	B3 domain-containing protein Os06g0194400 [Dendrobium catenatum]	--	GO:0005634,nucleus; GO:0003677,DNA binding; GO:0006355,regulation of transcription, DNA-templated; GO:0006351,transcription, DNA-templated	B3	-0.555419	-0.525436	0.119213	-0.160273	0.00387124	-0.207117	-0.580029	-0.0105925	0.212095	-0.606274	0.170115	0.139168	0.376041	-0.199185	0.365279	0.236849	-0.0761105	-0.532042	-0.485283	0.631469	-0.557564	0.289814	-0.384697	-0.677008	-0.521604	0.643826	0.640009	0.441573	0.590486	-0.423564	0.708015	0.444306	0.34284	0.671441	0.367768	0.398954	-0.418855	-0.495911	0.341581	-0.445528	-0.180416	-0.615084	0.521033	-0.364311	-0.0728481
gene-LOC110098429	protein PLASTID TRANSCRIPTIONALLY ACTIVE 14 [Dendrobium catenatum]	--	GO:0009507,chloroplast; GO:0009534,chloroplast thylakoid; GO:0009295,nucleoid; GO:0009508,plastid chromosome; GO:0000427,plastid-encoded plastid RNA polymerase complex; GO:0016279,protein-lysine N-methyltransferase activity; GO:0009658,chloroplast organization; GO:0018026,peptidyl-lysine monomethylation; GO:0006355,regulation of transcription, DNA-templated; GO:0009416,response to light stimulus;…	pTAC14	0.221672	0.194862	-0.269541	-0.278679	-0.194778	-0.159007	0.311518	-0.194636	-0.128969	0.593336	-0.158673	0.325668	-0.565924	0.471611	0.134093	-0.523961	0.519041	0.245025	0.259946	-0.408966	0.0872093	0.0194519	-0.047299	0.438536	0.221055	-0.314818	-0.329989	-0.170026	-0.486512	-0.151176	-0.300102	-0.150816	-0.023672	-0.211909	-0.0427813	0.0670561	0.258637	0.152604	-0.549335	0.576886	0.0512146	0.694476	-0.343177	0.388519	-0.395817
gene-LOC110100421	NAC domain-containing protein 43-like [Dendrobium catenatum]	K00521 ferric-chelate reductase [EC:1.16.1.7] | (RefSeq) ferric reduction oxidase 7, chloroplastic-like (A)	GO:0005634,nucleus; GO:0003677,DNA binding; GO:0003700,DNA-binding transcription factor activity; GO:0010047,fruit dehiscence; GO:0009834,plant-type secondary cell wall biogenesis; GO:0045893,positive regulation of transcription, DNA-templated; GO:0006351,transcription, DNA-templated	NAC	-0.330177	-0.306682	-0.0229021	-0.196841	-0.13459	-0.27381	-0.673664	-0.143072	-0.126178	-0.482734	-0.00926679	0.0948333	0.183354	-0.232431	0.297905	0.0860445	-0.0403205	-0.301086	-0.29047	0.362429	-0.253924	-0.073612	-0.084305	-0.438374	-0.258044	0.410316	0.378491	0.220378	0.338162	-0.103777	0.492899	0.204205	0.0530783	0.401456	0.0907883	0.191738	-0.191612	-0.232764	0.154803	-0.439269	-0.342428	-0.561715	0.306001	-0.211066	0.198644
gene-LOC110103508	dehydration-responsive element-binding protein 1G-like [Dendrobium catenatum]	K09286 EREBP-like factor | (RefSeq) CBF4; CBF4 transcription factor (A)	GO:0005634,nucleus; GO:0003677,DNA binding; GO:0003700,DNA-binding transcription factor activity; GO:0006351,transcription, DNA-templated	DREB1G	-0.187147	-0.141639	0.840257	0.673163	0.812488	0.744498	0.338253	0.828273	0.908232	-0.456293	0.739586	-0.634444	0.971705	-0.592319	-0.511772	0.962672	-0.833226	-0.283557	-0.180644	0.53089	-0.359757	0.582324	-0.424083	-0.431077	-0.636759	0.269253	0.391395	0.194362	0.630694	-0.278978	0.147523	0.222245	0.297323	0.247895	0.262759	-0.0931481	-0.339426	-0.261579	0.945094	-0.242284	0.328664	-0.392405	0.342127	-0.381298	0.00224081
gene-LOC110104553	probable WRKY transcription factor 70 [Dendrobium catenatum]	K13459 disease resistance protein RPS2 | (RefSeq) disease resistance protein At4g27190-like isoform X1 (A)	GO:0005634,nucleus; GO:0003700,DNA-binding transcription factor activity; GO:0043565,sequence-specific DNA binding; GO:0006351,transcription, DNA-templated	WRKY	0.622707	0.691138	0.293661	-0.0477324	0.301624	0.10017	0.0262487	0.233105	-0.20625	0.498626	0.423999	-0.195465	-0.331141	-0.390208	-0.315186	-0.276587	0.134736	0.534629	0.820312	-0.697648	0.156644	-0.374082	-0.17041	0.720336	-0.209398	-0.645304	-0.6116	-0.656117	-0.79411	-0.123371	-0.627713	-0.65046	-0.582762	-0.47955	-0.577165	-0.386657	0.858225	0.592455	-0.474321	0.851595	-0.618504	0.837762	-0.774517	0.966869	0.106362
gene-LOC110107151	ATP-dependent helicase rhp16 isoform X2 [Dendrobium catenatum]	K15083 DNA repair protein RAD16 | (RefSeq) DNA repair protein RAD16 isoform X1 (A)	GO:0005634,nucleus; GO:0005524,ATP binding; GO:0004386,helicase activity; GO:0003676,nucleic acid binding; GO:0008270,zinc ion binding; GO:0016569,covalent chromatin modification; GO:0009294,DNA mediated transformation; GO:0000724,double-strand break repair via homologous recombination; GO:0045003,double-strand break repair via synthesis-dependent strand annealing	RAD5a	0.639928	0.627421	-0.0863028	0.168893	-0.0922658	0.158323	-0.127897	-0.0327983	-0.640771	0.242336	-0.269493	-0.426276	-0.179263	-0.320448	-0.438667	-0.0356562	-0.262034	0.627655	0.523384	-0.61423	0.826919	-0.869391	0.79436	0.569524	0.592213	-0.630177	-0.664109	-0.617246	-0.502397	0.900165	-0.620735	-0.659994	-0.769892	-0.754006	-0.750987	-0.709907	0.539469	0.718124	-0.140692	-0.130607	-0.330864	-0.0341588	-0.528059	0.266125	0.85721
gene-LOC110107825	Ethylene-responsive transcription factor 3 [Dendrobium catenatum]	K09286 EREBP-like factor | (RefSeq) ethylene-responsive transcription factor 3 (A)	GO:0005634,nucleus; GO:0003700,DNA-binding transcription factor activity; GO:0043565,sequence-specific DNA binding; GO:0044212,transcription regulatory region DNA binding; GO:0006952,defense response; GO:0009873,ethylene-activated signaling pathway; GO:0045892,negative regulation of transcription, DNA-templated; GO:0006355,regulation of transcription, DNA-templated; GO:0009737,response to abscisi…	ERF7	-0.733921	-0.638277	0.213644	0.484743	0.355131	-0.177936	0.47835	-0.0157615	0.564258	-0.911907	0.416759	0.157515	0.512138	-0.0975757	0.0566493	0.28802	-0.123064	-0.862706	-0.575242	0.716949	-0.77747	0.724498	-0.741422	-0.704891	-0.63457	0.712935	0.76288	0.758329	0.605741	-0.533003	0.526516	0.741934	0.726563	0.639357	0.745573	0.646671	-0.548844	-0.749438	0.235139	0.211888	0.598515	0.0552171	0.728739	-0.235744	-0.664627
gene-LOC110109981	homeobox-leucine zipper protein HOX32-like [Dendrobium catenatum]	K09338 homeobox-leucine zipper protein | (RefSeq) homeobox-leucine zipper protein HOX32-like (A)	GO:0005634,nucleus; GO:0003677,DNA binding; GO:0008289,lipid binding; GO:0006355,regulation of transcription, DNA-templated; GO:0006351,transcription, DNA-templated	HD-ZIP	0.106113	0.191455	0.458942	0.257839	0.393569	0.151766	-0.333845	0.304118	-0.0132913	-0.389362	0.461005	-0.418222	0.378413	-0.763826	-0.301214	0.340933	-0.421653	0.0143834	0.222618	0.0196476	-0.0632575	-0.246169	-0.127187	-0.0461	-0.427905	-0.0242223	0.010575	-0.190397	0.0148518	0.0278743	-0.0337458	-0.211674	-0.317647	-0.0255679	-0.286325	-0.250874	0.270818	0.168957	0.230775	-0.0155038	-0.467533	-0.166709	-0.0947697	0.243121	0.438715
gene-LOC110110969	serotonin N-acetyltransferase 2, chloroplastic [Dendrobium catenatum]	K22450 aralkylamine N-acetyltransferase [EC:2.3.1.87] | (RefSeq) serotonin N-acetyltransferase 2, chloroplastic (A)	GO:0009507,chloroplast; GO:0005737,cytoplasm; GO:0004059,aralkylamine N-acetyltransferase activity; GO:0030187,melatonin biosynthetic process	SNAT2	0.676063	0.599388	-0.36868	-0.36267	-0.46421	-0.00843103	-0.492871	-0.210962	-0.812685	0.645382	-0.568276	-0.137318	-0.529729	0.0400429	-0.071806	-0.342783	0.0982338	0.779074	0.509055	-0.710875	0.880919	-0.927926	0.909695	0.651896	0.777525	-0.663872	-0.741114	-0.690439	-0.604384	0.798446	-0.515935	-0.708623	-0.789946	-0.691692	-0.781917	-0.64076	0.539622	0.750981	-0.328711	-0.277483	-0.554378	-0.12081	-0.63839	0.218583	0.811687
gene-LOC110113543	bZIP transcription factor 11-like [Dendrobium catenatum]	K09060 plant G-box-binding factor | (RefSeq) bZIP transcription factor 16-like isoform X1 (A)	GO:0005634,nucleus; GO:0003700,DNA-binding transcription factor activity; GO:0046982,protein heterodimerization activity; GO:0043565,sequence-specific DNA binding; GO:0017148,negative regulation of translation; GO:0045893,positive regulation of transcription, DNA-templated; GO:0009744,response to sucrose; GO:0080149,sucrose induced translational repression; GO:0006351,transcription, DNA-templated	bZIP	-0.716865	-0.784994	-0.299433	-0.0183269	-0.260618	-0.136877	0.240061	-0.22726	0.426832	-0.356961	-0.331811	0.390066	0.227659	0.628536	0.420258	0.148384	0.0820206	-0.634177	-0.858888	0.729614	-0.384135	0.692319	-0.1255	-0.713942	0.0789934	0.697124	0.681128	0.775461	0.7668	-0.217961	0.657454	0.791412	0.822376	0.603739	0.799574	0.606304	-0.919222	-0.749988	0.350127	-0.538727	0.799977	-0.512477	0.800426	-0.885852	-0.542515
gene-LOC110113932	homeobox protein knotted-1-like 6 [Dendrobium catenatum]	--	GO:0005634,nucleus; GO:0003677,DNA binding; GO:0003700,DNA-binding transcription factor activity; GO:0043565,sequence-specific DNA binding; GO:0006355,regulation of transcription, DNA-templated; GO:0006351,transcription, DNA-templated	OSH1	-0.0603146	0.0326677	0.417734	0.286571	0.376911	0.0611849	-0.27547	0.230284	0.0502145	-0.542446	0.456256	-0.321832	0.42039	-0.699458	-0.22166	0.339818	-0.383594	-0.159481	0.0711728	0.163729	-0.199571	-0.115649	-0.230667	-0.194802	-0.489267	0.134024	0.167317	-0.0185505	0.137289	-0.0593753	0.101432	-0.0431849	-0.15688	0.115456	-0.12138	-0.0919773	0.130883	0.0041064	0.239315	-0.0168342	-0.339948	-0.184266	0.0667915	0.157768	0.295438
gene-LOC110114618	pathogenesis-related genes transcriptional activator PTI6-like [Dendrobium catenatum]	K13434 pathogenesis-related genes transcriptional activator PTI6 | (RefSeq) pathogenesis-related genes transcriptional activator PTI6-like (A)	GO:0005634,nucleus; GO:0003677,DNA binding; GO:0003700,DNA-binding transcription factor activity; GO:0006952,defense response; GO:0006351,transcription, DNA-templated	PTI6	-0.722589	-0.692868	0.257057	0.335939	0.339541	0.081974	0.523277	0.188483	0.852446	-0.578778	0.366593	0.14895	0.556813	0.152965	0.11702	0.408518	-0.138854	-0.775191	-0.663878	0.795375	-0.774437	0.981595	-0.722627	-0.728018	-0.56841	0.711526	0.7778	0.763448	0.751807	-0.666301	0.575764	0.788468	0.882174	0.698829	0.859319	0.634995	-0.738521	-0.806417	0.468571	-0.00499226	0.743522	-0.111335	0.748332	-0.51096	-0.778399
gene-LOC110093436	B3 domain-containing protein Os12g0592300-like [Dendrobium catenatum]	--	GO:0005634,nucleus; GO:0003677,DNA binding; GO:0006355,regulation of transcription, DNA-templated; GO:0006351,transcription, DNA-templated	B3	-0.568067	-0.593759	0.283823	0.168514	0.192371	0.281999	-0.119991	0.316049	0.651804	-0.528158	0.162689	-0.131645	0.722214	-0.0695633	0.100512	0.669325	-0.450227	-0.527329	-0.666157	0.8138	-0.432707	0.604875	-0.233476	-0.782037	-0.353005	0.655712	0.694732	0.542155	0.910716	-0.271394	0.648587	0.567918	0.56471	0.607728	0.542632	0.277458	-0.759211	-0.584011	0.838368	-0.765765	0.370512	-0.872606	0.699336	-0.845345	-0.0925056
gene-LOC110094774	protein ODORANT1-like [Dendrobium catenatum]	K09422 transcription factor MYB, plant | (RefSeq) protein ODORANT1-like (A)	GO:0005634,nucleus; GO:0001046,core promoter sequence-specific DNA binding; GO:0003700,DNA-binding transcription factor activity; GO:0000981,DNA-binding transcription factor activity, RNA polymerase II-specific; GO:0043565,sequence-specific DNA binding; GO:0001135,RNA polymerase II transcription regulator recruiting activity; GO:0044212,transcription regulatory region DNA binding; GO:0030154,cell…	MYB20	-0.726146	-0.725722	-0.393645	-0.581195	-0.467214	-0.711532	-0.630749	-0.52422	-0.0606811	-0.444916	-0.220702	0.702345	-0.12937	0.352897	0.835766	-0.318213	0.520557	-0.639601	-0.637778	0.581073	-0.647145	0.321025	-0.407867	-0.664832	-0.306982	0.750105	0.685166	0.619976	0.446361	-0.565426	0.863508	0.620893	0.523302	0.813205	0.558505	0.757608	-0.493931	-0.658307	-0.156338	-0.270166	-0.121877	-0.369886	0.575486	-0.309571	-0.449798
gene-LOC110094938	NAC domain-containing protein 100-like [Dendrobium catenatum]	K00521 ferric-chelate reductase [EC:1.16.1.7] | (RefSeq) ferric reduction oxidase 7, chloroplastic-like (A)	GO:0005634,nucleus; GO:0003677,DNA binding; GO:0003700,DNA-binding transcription factor activity; GO:0009734,auxin-activated signaling pathway; GO:0048527,lateral root development; GO:0010072,primary shoot apical meristem specification; GO:0006351,transcription, DNA-templated	NAC	0.160433	0.281713	0.918731	0.666134	0.929846	0.577825	0.286188	0.773776	0.558308	-0.339306	0.963171	-0.676405	0.679891	-0.914476	-0.669097	0.652769	-0.668805	-0.0229978	0.344985	0.0582464	-0.269643	0.187282	-0.524435	0.0136271	-0.768332	-0.102543	0.0197978	-0.18638	0.0498182	-0.27854	-0.231617	-0.180878	-0.136682	-0.0571645	-0.140228	-0.280098	0.282716	0.114552	0.459459	0.396904	-0.14509	0.216028	-0.129296	0.365398	0.111139
gene-LOC110097810	homeobox protein knotted-1-like LET6 [Dendrobium catenatum]	--	GO:0005634,nucleus; GO:0043565,sequence-specific DNA binding; GO:0006355,regulation of transcription, DNA-templated; GO:0006351,transcription, DNA-templated	SBH1	-0.207872	-0.116701	0.515955	0.568939	0.52133	0.225558	0.0205403	0.342647	0.306701	-0.742347	0.511039	-0.43166	0.68593	-0.693289	-0.352591	0.596201	-0.603047	-0.331594	-0.125113	0.380961	-0.260149	0.112958	-0.261048	-0.384085	-0.506481	0.277595	0.33564	0.175321	0.398376	-0.0237889	0.167435	0.150213	0.0560233	0.186976	0.0796128	-0.0395364	-0.122384	-0.167272	0.50345	-0.141568	0.027269	-0.312306	0.299711	-0.107246	0.210704
gene-LOC110104863	protein ODORANT1-like [Dendrobium catenatum]	K09422 transcription factor MYB, plant | (RefSeq) protein ODORANT1-like (A)	GO:0005634,nucleus; GO:0003677,DNA binding; GO:0006355,regulation of transcription, DNA-templated; GO:0006351,transcription, DNA-templated	MYB	0.139146	0.205985	0.369385	0.0908895	0.267841	0.0944873	-0.501055	0.241697	-0.114071	-0.279172	0.356373	-0.352247	0.271429	-0.692823	-0.198075	0.250228	-0.330508	0.0836231	0.236897	-0.0276739	-0.0120821	-0.324916	-0.0500586	-0.0107126	-0.354789	-0.0501875	-0.0325037	-0.241427	-0.0291537	0.043365	-0.0104264	-0.258664	-0.372196	-0.0286363	-0.340579	-0.264166	0.297127	0.212065	0.173813	-0.0941331	-0.58562	-0.229611	-0.146248	0.236671	0.492999
gene-LOC110106875	protein CUP-SHAPED COTYLEDON 1-like [Dendrobium catenatum]	K00521 ferric-chelate reductase [EC:1.16.1.7] | (RefSeq) ferric reduction oxidase 7, chloroplastic-like (A)	GO:0005634,nucleus; GO:0003677,DNA binding; GO:0003700,DNA-binding transcription factor activity; GO:0090691,formation of plant organ boundary; GO:0048366,leaf development; GO:0010072,primary shoot apical meristem specification; GO:0090709,regulation of timing of plant organ formation; GO:0010223,secondary shoot formation; GO:0006351,transcription, DNA-templated	NAC	-0.0106643	0.0652448	0.156972	-0.0273631	0.0942936	-0.198365	-0.5081	-0.0257135	-0.241144	-0.365351	0.234142	-0.0884159	0.0922405	-0.515908	0.0086169	0.0122953	-0.0784808	-0.0640357	0.130153	0.00772964	-0.128597	-0.298059	-0.133734	-0.0742387	-0.339059	0.0699448	0.0615691	-0.0925031	-0.0585671	-0.045185	0.107382	-0.120239	-0.258073	0.0893956	-0.211262	-0.0430454	0.248627	0.0800424	-0.0639834	0.0332194	-0.546024	-0.0989496	-0.054891	0.289092	0.29601
gene-LOC110106931	zinc finger CCCH domain-containing protein 9-like isoform X1 [Dendrobium catenatum]	K18753 butyrate response factor | (RefSeq) zinc finger CCCH domain-containing protein 9-like isoform X1 (A)	GO:0005829,cytosol; GO:0003677,DNA binding; GO:0046872,metal ion binding; GO:0003730,mRNA 3'-UTR binding; GO:0061158,3'-UTR-mediated mRNA destabilization	CCCH	-0.537085	-0.511756	0.214567	-0.0296348	0.0992363	-0.055666	-0.495917	0.109423	0.313321	-0.637841	0.214437	0.00534727	0.515817	-0.264562	0.246338	0.397307	-0.238129	-0.521166	-0.502077	0.674755	-0.512412	0.325181	-0.338062	-0.704439	-0.511697	0.635301	0.646138	0.438121	0.673584	-0.352411	0.6773	0.442702	0.350203	0.635824	0.367146	0.322053	-0.471974	-0.48739	0.503423	-0.542359	-0.0883094	-0.711354	0.553561	-0.465381	-0.00390409
gene-LOC110109717	protein LATERAL ROOT PRIMORDIUM 1 [Dendrobium catenatum]	--	GO:0005634,nucleus; GO:0003677,DNA binding; GO:0046872,metal ion binding; GO:0042803,protein homodimerization activity; GO:0009851,auxin biosynthetic process; GO:0009734,auxin-activated signaling pathway; GO:0009733,response to auxin; GO:0048364,root development	LATERAL ROOT PRIMORDIUM 1;	0.714751	0.765523	0.172595	0.196694	0.17196	0.156213	-0.125598	0.123859	-0.548346	0.230232	0.119327	-0.471009	-0.170608	-0.591685	-0.520874	-0.0709118	-0.222987	0.633166	0.761143	-0.712327	0.605661	-0.823778	0.424534	0.680398	0.200949	-0.702818	-0.703557	-0.730811	-0.688219	0.58013	-0.705893	-0.768256	-0.850269	-0.728717	-0.822729	-0.695866	0.810262	0.776018	-0.270614	0.312497	-0.587579	0.330476	-0.702164	0.682029	0.727094
gene-LOC110109718	protein PHR1-LIKE 2-like [Dendrobium catenatum]	K00975 glucose-1-phosphate adenylyltransferase [EC:2.7.7.27] | (RefSeq) putative two-component response regulator ARR21 (A)	GO:0005634,nucleus; GO:0003700,DNA-binding transcription factor activity; GO:0043565,sequence-specific DNA binding; GO:0016036,cellular response to phosphate starvation; GO:0010628,positive regulation of gene expression; GO:0006355,regulation of transcription, DNA-templated; GO:0006351,transcription, DNA-templated	Myb	0.530193	0.42558	-0.639563	-0.627584	-0.695076	-0.244174	-0.356167	-0.446749	-0.787399	0.847689	-0.744955	0.255243	-0.831032	0.504468	0.235131	-0.670013	0.511019	0.676423	0.378061	-0.696074	0.72165	-0.696259	0.758225	0.64667	0.847059	-0.573155	-0.670691	-0.520686	-0.654105	0.53916	-0.406871	-0.522387	-0.532943	-0.542339	-0.535929	-0.33782	0.417844	0.565021	-0.603048	-0.0752015	-0.37772	0.135618	-0.576711	0.220485	0.367895
gene-LOC110111024	transcription factor MYB46-like [Dendrobium catenatum]	K09422 transcription factor MYB, plant | (RefSeq) transcription factor MYB46-like (A)	GO:0005634,nucleus; GO:0003700,DNA-binding transcription factor activity; GO:0000981,DNA-binding transcription factor activity, RNA polymerase II-specific; GO:0043565,sequence-specific DNA binding; GO:0001135,RNA polymerase II transcription regulator recruiting activity; GO:0044212,transcription regulatory region DNA binding; GO:0030154,cell differentiation; GO:0045893,positive regulation of tran…	MYB83	-0.433261	-0.40377	-0.00105706	-0.25615	-0.117142	-0.319824	-0.684035	-0.138577	-0.0258924	-0.511694	0.0577826	0.182443	0.193766	-0.190147	0.389954	0.0677324	0.0309102	-0.402866	-0.358053	0.453624	-0.416592	0.0692193	-0.250834	-0.523564	-0.390971	0.512912	0.486763	0.311663	0.399535	-0.294405	0.60149	0.303871	0.172147	0.539878	0.208084	0.320747	-0.254527	-0.348573	0.151014	-0.382731	-0.333435	-0.528143	0.374398	-0.214469	0.0414911
gene-LOC110111861	probable histidine kinase 2 isoform X1 [Dendrobium catenatum]	K14489 arabidopsis histidine kinase 2/3/4 (cytokinin receptor) [EC:2.7.13.3] | (RefSeq) histidine kinase 3 (A)	GO:0016021,integral component of membrane; GO:0005622,intracellular; GO:0005886,plasma membrane; GO:0000155,phosphorelay sensor kinase activity; GO:0009736,cytokinin-activated signaling pathway	HK2	-0.675792	-0.612336	0.443848	0.184802	0.449965	0.0586019	0.181606	0.310245	0.8468	-0.585839	0.609828	0.109485	0.581314	-0.113608	0.162789	0.40879	-0.124989	-0.739096	-0.514648	0.769081	-0.930034	0.920256	-0.931804	-0.7133	-0.881294	0.706546	0.783168	0.639386	0.678251	-0.90157	0.632319	0.672349	0.74872	0.79049	0.737206	0.610496	-0.547373	-0.743532	0.449247	0.0892966	0.327754	-0.098154	0.622107	-0.280974	-0.705833
gene-LOC110112545	floral homeotic protein APETALA 2-like [Dendrobium catenatum]	K09284 AP2-like factor, euAP2 lineage | (RefSeq) floral homeotic protein APETALA 2-like (A)	GO:0005634,nucleus; GO:0003677,DNA binding; GO:0003700,DNA-binding transcription factor activity; GO:0009873,ethylene-activated signaling pathway; GO:0007275,multicellular organism development; GO:0006351,transcription, DNA-templated	RAP2-7	0.670873	0.600561	0.0507778	0.210563	-0.00295033	0.535804	-0.00939939	0.258466	-0.315324	0.451539	-0.272678	-0.597568	0.0245727	-0.209145	-0.533717	0.252642	-0.476306	0.7106	0.428881	-0.500356	0.899282	-0.64801	0.889161	0.514057	0.672342	-0.639824	-0.646063	-0.6184	-0.284481	0.908142	-0.616111	-0.628594	-0.650706	-0.75568	-0.672509	-0.8193	0.325384	0.689216	0.238607	-0.440781	-0.112933	-0.303694	-0.46918	-0.0811194	0.876724
gene-LOC110113295	nuclear transcription factor Y subunit A-10-like isoform X1 [Dendrobium catenatum]	K08064 nuclear transcription factor Y, alpha | (RefSeq) nuclear transcription factor Y subunit A-10-like isoform X1 (A)	GO:0016602,CCAAT-binding factor complex; GO:0003677,DNA binding; GO:0003700,DNA-binding transcription factor activity; GO:0006351,transcription, DNA-templated	NF-YA-10	-0.0578535	-0.0117717	0.116509	-0.0799657	0.0140945	-0.145188	-0.620242	-0.0147844	-0.220854	-0.363515	0.121339	-0.107208	0.157719	-0.457137	0.0602318	0.100181	-0.144128	-0.0702312	0.0123838	0.104433	-0.0776551	-0.288017	-0.0102591	-0.173202	-0.248894	0.137628	0.120622	-0.0494571	0.0856776	0.0311254	0.204301	-0.0721464	-0.220727	0.137112	-0.180461	-0.0596286	0.108974	0.0396233	0.0862082	-0.244435	-0.510813	-0.363922	0.034888	0.0654117	0.389733
gene-LOC110113656	ethylene-responsive transcription factor 1-like isoform X1 [Dendrobium catenatum]	K09286 EREBP-like factor | (RefSeq) ethylene-responsive transcription factor 1-like isoform X1 (A)	GO:0005634,nucleus; GO:0003677,DNA binding; GO:0003700,DNA-binding transcription factor activity; GO:0006952,defense response; GO:0006351,transcription, DNA-templated	EREBP-1	-0.746193	-0.701182	-0.18659	0.391566	-0.00707844	-0.356527	0.528407	-0.348472	0.285303	-0.828114	-0.0435615	0.33657	0.275211	0.256121	0.188801	0.079687	0.037829	-0.81971	-0.705679	0.648699	-0.516243	0.565924	-0.368984	-0.666347	-0.16858	0.688708	0.688274	0.817756	0.573992	-0.195149	0.508028	0.785391	0.735089	0.525348	0.756733	0.666343	-0.668192	-0.735926	0.0773043	0.0162924	0.804767	-0.0381844	0.786796	-0.430771	-0.609903
gene-LOC110113893	protein indeterminate-domain 7-like [Dendrobium catenatum]	K12309 beta-galactosidase [EC:3.2.1.23] | (Kazusa) Lj3g3v0323160.1; - (A)	GO:0003677,DNA binding; GO:0003700,DNA-binding transcription factor activity; GO:0046872,metal ion binding; GO:0006355,regulation of transcription, DNA-templated; GO:0006351,transcription, DNA-templated	indeterminate-domain 7	0.164274	0.226889	0.682644	0.425844	0.585062	0.509911	-0.228093	0.611929	0.252592	-0.337699	0.57059	-0.680616	0.649017	-0.860489	-0.500401	0.671057	-0.724019	0.0799212	0.203498	0.106256	0.00382438	-0.12514	-0.0649951	-0.088718	-0.439825	-0.0537719	0.0147822	-0.22996	0.187893	0.0844866	-0.0768959	-0.233925	-0.293226	-0.0686784	-0.287364	-0.411812	0.161359	0.191322	0.592462	-0.239407	-0.336509	-0.38739	-0.0638922	0.0232962	0.554077
gene-LOC110116565	bZIP transcription factor 11-like [Dendrobium catenatum]	K09060 plant G-box-binding factor | (Kazusa) Lj4g3v1073610.1; - (A)	GO:0005634,nucleus; GO:0003700,DNA-binding transcription factor activity; GO:0046982,protein heterodimerization activity; GO:0043565,sequence-specific DNA binding; GO:0044212,transcription regulatory region DNA binding; GO:0009845,seed germination; GO:0006351,transcription, DNA-templated	bZIP	-0.312834	-0.300408	0.429529	0.384879	0.346218	0.378279	-0.157032	0.405811	0.450831	-0.603427	0.277241	-0.416242	0.78433	-0.447715	-0.194988	0.755488	-0.672535	-0.331422	-0.385835	0.589763	-0.199429	0.254661	-0.064033	-0.57683	-0.326569	0.417031	0.463121	0.27917	0.705621	0.0212358	0.380611	0.279933	0.212877	0.322046	0.209151	-0.029027	-0.454897	-0.288594	0.820777	-0.68773	0.154986	-0.814787	0.478446	-0.60135	0.279072
gene-LOC110116746	GATA transcription factor 4-like [Dendrobium catenatum]	K21630 GATA-type zinc finger protein 1 | (RefSeq) GATA transcription factor 6-like (A)	GO:0005634,nucleus; GO:0005667,transcription factor complex; GO:0003682,chromatin binding; GO:0003700,DNA-binding transcription factor activity; GO:0000977,RNA polymerase II regulatory region sequence-specific DNA binding; GO:0001085,RNA polymerase II transcription factor binding; GO:0001228,DNA-binding transcription activator activity, RNA polymerase II-specific; GO:0008270,zinc ion binding; GO:…	GATA	-0.464833	-0.415461	0.592391	0.719405	0.622001	0.469092	0.38506	0.519692	0.798137	-0.779438	0.525848	-0.429943	0.958221	-0.430034	-0.346862	0.877345	-0.741365	-0.562694	-0.475345	0.732901	-0.439907	0.624598	-0.387004	-0.672816	-0.533214	0.525605	0.6166	0.491313	0.810523	-0.192365	0.363692	0.494455	0.498966	0.410798	0.48444	0.14717	-0.585027	-0.498587	0.877485	-0.359083	0.56459	-0.507208	0.638685	-0.579487	-0.10623
gene-LOC110095102	B3 domain-containing protein Os03g0212300-like isoform X1 [Dendrobium catenatum]	--	GO:0005634,nucleus; GO:0003677,DNA binding; GO:0006355,regulation of transcription, DNA-templated; GO:0006351,transcription, DNA-templated	B3	-0.281837	-0.269623	0.0649995	0.0511347	-0.0269306	-0.0545039	-0.489578	-0.0119042	-0.0350076	-0.544451	-0.0165875	-0.119446	0.375774	-0.305774	0.0840709	0.317372	-0.301849	-0.266283	-0.319736	0.397601	-0.102095	-0.0783509	0.083404	-0.454993	-0.139149	0.368047	0.351715	0.211225	0.446515	0.122878	0.401536	0.190191	0.0396221	0.283224	0.0672967	0.043211	-0.275801	-0.191674	0.380637	-0.610533	-0.14038	-0.712032	0.357569	-0.388439	0.349053
gene-LOC110095285	NAC domain-containing protein 100-like [Dendrobium catenatum]	K00521 ferric-chelate reductase [EC:1.16.1.7] | (RefSeq) ferric reduction oxidase 7, chloroplastic-like (A)	GO:0005634,nucleus; GO:0003677,DNA binding; GO:0003700,DNA-binding transcription factor activity; GO:0006351,transcription, DNA-templated	NAC	-0.521193	-0.474391	0.648472	0.375619	0.592458	0.394589	0.070167	0.57527	0.888807	-0.623559	0.648022	-0.271444	0.870524	-0.394583	-0.102841	0.770949	-0.539886	-0.57808	-0.459876	0.780374	-0.685812	0.756735	-0.654896	-0.71582	-0.795257	0.607023	0.699862	0.480359	0.804152	-0.592184	0.538915	0.511472	0.554828	0.631012	0.535196	0.284458	-0.550174	-0.571953	0.825305	-0.299293	0.271009	-0.492726	0.588575	-0.482172	-0.266125
gene-LOC110097094	uncharacterized protein LOC110097094 [Dendrobium catenatum]	K03539 ribonuclease P/MRP protein subunit RPP1 [EC:3.1.26.5] | (RefSeq) uncharacterized LOC105046161 (A)	GO:0005634,nucleus; GO:0000160,phosphorelay signal transduction system; GO:0006355,regulation of transcription, DNA-templated; GO:0048511,rhythmic process; GO:0006351,transcription, DNA-templated	PRR73	-0.218322	-0.205402	-0.0683087	-0.00379373	-0.139842	-0.179258	-0.504408	-0.157396	-0.222641	-0.493476	-0.129767	-0.0453889	0.212832	-0.249371	0.116809	0.15519	-0.186528	-0.201903	-0.250841	0.26999	-0.00568658	-0.223697	0.177661	-0.346995	-0.0161435	0.28623	0.250273	0.152797	0.300716	0.223947	0.324113	0.120899	-0.0516173	0.189562	-0.0144733	0.0247555	-0.174967	-0.110432	0.197497	-0.526253	-0.191717	-0.601797	0.274106	-0.277917	0.381638
gene-LOC110099624	myb-related protein 308-like [Dendrobium catenatum]	K09422 transcription factor MYB, plant | (RefSeq) myb-related protein 308-like (A)	GO:0005634,nucleus; GO:0003677,DNA binding; GO:0006355,regulation of transcription, DNA-templated; GO:0006351,transcription, DNA-templated	Myb-related	-0.357839	-0.38451	-0.895922	-0.622074	-0.848488	-0.96876	-0.360853	-0.980094	-0.683657	-0.0818123	-0.725463	0.859194	-0.723977	0.68337	0.775476	-0.84402	0.844865	-0.266447	-0.335618	0.00671129	-0.0800363	-0.197709	0.126299	-0.12792	0.382934	0.286899	0.160886	0.33619	-0.134064	0.00861503	0.371109	0.301318	0.176928	0.259782	0.22556	0.54752	-0.143927	-0.262318	-0.763421	0.0312074	-0.0458267	0.10116	0.206111	0.00871387	-0.311532
gene-LOC110101464	nuclear transcription factor Y subunit B-1-like isoform X1 [Dendrobium catenatum]	K08065 nuclear transcription Y subunit beta | (RefSeq) nuclear transcription factor Y subunit B-1-like isoform X1 (A)	GO:0005634,nucleus; GO:0003700,DNA-binding transcription factor activity; GO:0046982,protein heterodimerization activity; GO:0043565,sequence-specific DNA binding; GO:0019760,glucosinolate metabolic process; GO:0006351,transcription, DNA-templated	NF-YB-10	0.603156	0.648576	-0.0977826	-0.0105194	0.00460794	-0.135153	0.240686	-0.145043	-0.50603	0.482631	0.0251081	-0.0110347	-0.578518	-0.0824118	-0.253361	-0.524263	0.306511	0.525902	0.727306	-0.800626	0.388481	-0.535323	0.134226	0.791025	0.220447	-0.684505	-0.695713	-0.571409	-0.892329	0.2212	-0.712056	-0.593949	-0.568553	-0.631618	-0.551593	-0.335457	0.794961	0.600542	-0.729858	0.849867	-0.34125	0.930218	-0.719098	0.895281	0.0891413
gene-LOC110103689	BEL1-like homeodomain protein 9 [Dendrobium catenatum]	--	GO:0005634,nucleus; GO:0003677,DNA binding; GO:0003700,DNA-binding transcription factor activity; GO:0010229,inflorescence development; GO:0080006,internode patterning; GO:0010076,maintenance of floral meristem identity; GO:0010077,maintenance of inflorescence meristem identity; GO:0007389,pattern specification process; GO:1905393,plant organ formation; GO:0010223,secondary shoot formation; GO:00…	BEL1	-0.5871	-0.556797	0.467655	0.1358	0.367063	0.19994	-0.221785	0.391873	0.707865	-0.618467	0.470249	-0.109447	0.734731	-0.294153	0.117021	0.621748	-0.382972	-0.596808	-0.537849	0.803819	-0.685557	0.654934	-0.57839	-0.775075	-0.724024	0.684876	0.743756	0.511628	0.814529	-0.584888	0.681511	0.539654	0.537523	0.720908	0.529233	0.360941	-0.582542	-0.602557	0.72738	-0.449721	0.116443	-0.640489	0.622173	-0.53442	-0.21452
gene-LOC110105334	putative GATA transcription factor 22 [Dendrobium catenatum]	K09184 GATA-binding protein, other eukaryote | (RefSeq) GATA transcription factor 8 (A)	GO:0005634,nucleus; GO:0005667,transcription factor complex; GO:0003682,chromatin binding; GO:0003700,DNA-binding transcription factor activity; GO:0000977,RNA polymerase II regulatory region sequence-specific DNA binding; GO:0001085,RNA polymerase II transcription factor binding; GO:0044212,transcription regulatory region DNA binding; GO:0001228,DNA-binding transcription activator activity, RNA …	GATA	0.222119	0.0962626	-0.805244	-0.600937	-0.844909	-0.36016	-0.337704	-0.610908	-0.725163	0.583285	-0.937224	0.39398	-0.719531	0.695221	0.399986	-0.601954	0.502454	0.397011	0.00341742	-0.386384	0.6181	-0.526146	0.796612	0.320438	0.927201	-0.265105	-0.381178	-0.195374	-0.322741	0.573194	-0.11805	-0.20445	-0.252294	-0.312121	-0.252407	-0.11509	0.0431543	0.27482	-0.46131	-0.381777	-0.0865198	-0.168119	-0.216428	-0.165875	0.266642
gene-LOC110107102	transcription factor bHLH96-like [Dendrobium catenatum]	K20558 transcription factor SPEECHLESS | (RefSeq) transcription factor SPEECHLESS-like (A)	GO:0005634,nucleus; GO:0003677,DNA binding; GO:0003700,DNA-binding transcription factor activity; GO:0046983,protein dimerization activity; GO:0006351,transcription, DNA-templated	bHLH96	-0.534544	-0.581233	-0.671211	-0.81425	-0.764239	-0.805205	-0.760517	-0.717198	-0.375655	-0.129321	-0.555406	0.801974	-0.443759	0.575958	0.930375	-0.566426	0.705191	-0.38517	-0.525376	0.328935	-0.340528	0.0462858	-0.0676108	-0.433777	0.0690528	0.541392	0.434965	0.438124	0.221879	-0.310444	0.717048	0.436714	0.329499	0.600003	0.363005	0.62558	-0.370041	-0.45021	-0.369024	-0.355642	-0.227192	-0.365017	0.380975	-0.279634	-0.289251
gene-LOC110109224	B3 domain-containing protein Os03g0622100-like [Dendrobium catenatum]	--	GO:0005634,nucleus; GO:0003677,DNA binding; GO:0006355,regulation of transcription, DNA-templated; GO:0006351,transcription, DNA-templated	B3	-0.542958	-0.612617	-0.6954	-0.86629	-0.793309	-0.750036	-0.698421	-0.688121	-0.289467	-0.0095506	-0.598953	0.838572	-0.465124	0.710283	0.967626	-0.566607	0.741012	-0.368935	-0.56602	0.347127	-0.342781	0.146606	-0.0654935	-0.433461	0.115989	0.54283	0.439167	0.460396	0.255217	-0.357944	0.728178	0.471798	0.405767	0.618279	0.425279	0.6509	-0.442028	-0.484438	-0.333731	-0.389941	-0.13679	-0.373242	0.394715	-0.363809	-0.374431
gene-LOC110110080	MADS-box transcription factor PHERES 2-like [Dendrobium catenatum]	--	--	--	-0.438794	-0.4432	-0.646159	-0.704932	-0.613917	-0.878609	-0.268371	-0.7453	-0.305025	0.0300688	-0.366669	0.92749	-0.664532	0.679622	0.836699	-0.81663	0.943564	-0.366056	-0.303083	0.100488	-0.45692	0.186542	-0.364445	-0.170132	-0.0397083	0.366793	0.285328	0.393683	-0.108047	-0.539776	0.457935	0.394308	0.380108	0.480223	0.409345	0.727692	-0.140718	-0.414312	-0.736598	0.349158	-0.082488	0.361527	0.192548	0.162041	-0.70416
gene-LOC110111251	zinc finger protein WIP2-like [Dendrobium catenatum]	K12309 beta-galactosidase [EC:3.2.1.23] | (Kazusa) Lj3g3v0323160.2; - (A)	GO:0005634,nucleus; GO:0003700,DNA-binding transcription factor activity; GO:0046872,metal ion binding; GO:0003676,nucleic acid binding; GO:0001709,cell fate determination; GO:1990058,fruit replum development; GO:0009860,pollen tube growth; GO:0010468,regulation of gene expression; GO:0006355,regulation of transcription, DNA-templated; GO:0006351,transcription, DNA-templated; GO:0010500,transmitt…	WIP2	0.489041	0.502645	0.82652	0.659485	0.784226	1	0.362693	0.940201	0.529775	0.148452	0.599664	-0.935711	0.669203	-0.691758	-0.860486	0.827967	-0.895204	0.404435	0.416061	-0.135589	0.298534	0.00740914	0.10382	0.246765	-0.180997	-0.421247	-0.307771	-0.451445	0.0412287	0.238281	-0.505863	-0.426743	-0.325943	-0.4373	-0.37256	-0.699597	0.22141	0.410152	0.736507	-0.105945	0.0340896	-0.137474	-0.29855	-0.00742302	0.499499
gene-LOC110112867	myb-related protein 308-like [Dendrobium catenatum]	K09422 transcription factor MYB, plant | (RefSeq) myb-related protein 308-like (A)	GO:0005634,nucleus; GO:0003677,DNA binding; GO:0006355,regulation of transcription, DNA-templated; GO:0006351,transcription, DNA-templated	Myb-related	0.0212891	0.0657823	-0.112765	-0.157218	-0.169055	-0.346579	-0.576419	-0.257151	-0.487797	-0.272073	-0.0687374	0.0385354	-0.111436	-0.313732	0.121223	-0.169937	0.0621287	0.010007	0.0974758	-0.0856997	0.0579014	-0.469592	0.119785	-0.00849711	-0.0429192	0.020332	-0.026446	-0.109918	-0.136341	0.170356	0.0842181	-0.148162	-0.318443	-0.000465517	-0.266166	-0.0555776	0.238164	0.137798	-0.214764	-0.0829742	-0.525819	-0.153028	-0.076116	0.224899	0.37827
gene-LOC110113076	transcription factor PCF2-like [Dendrobium catenatum]	K16221 transcription factor TCP21 (protein CCA1 HIKING EXPEDITION) | (RefSeq) transcription factor TCP7-like (A)	GO:0005634,nucleus; GO:0003677,DNA binding; GO:0007275,multicellular organism development; GO:0006355,regulation of transcription, DNA-templated; GO:0006351,transcription, DNA-templated	PCF2	0.703581	0.692914	0.349078	0.202756	0.234662	0.551055	-0.300749	0.445416	-0.275391	0.299926	0.0958175	-0.730378	0.166603	-0.633128	-0.589709	0.350224	-0.574797	0.69501	0.595297	-0.491033	0.700183	-0.704918	0.614894	0.493291	0.253296	-0.623886	-0.605986	-0.730064	-0.328238	0.673755	-0.572304	-0.739965	-0.796281	-0.66174	-0.800288	-0.863808	0.538609	0.74476	0.277246	-0.298286	-0.524315	-0.275665	-0.569294	0.191095	0.980803
gene-LOC110113561	uncharacterized protein LOC110113561 isoform X1 [Dendrobium catenatum]	K22450 aralkylamine N-acetyltransferase [EC:2.3.1.87] | (RefSeq) probable acetyltransferase NSI (A)	GO:0009507,chloroplast; GO:0005634,nucleus; GO:0004059,aralkylamine N-acetyltransferase activity; GO:0030187,melatonin biosynthetic process	NAT1	0.0979097	-0.014948	-0.872386	-0.768972	-0.941087	-0.560714	-0.575012	-0.735235	-0.804956	0.478972	-0.944332	0.546581	-0.780344	0.693038	0.591865	-0.712742	0.641126	0.284378	-0.0685837	-0.306565	0.466546	-0.530232	0.681001	0.21127	0.806042	-0.128656	-0.261642	-0.114746	-0.291228	0.427929	0.0578447	-0.126763	-0.213065	-0.143605	-0.197755	0.0304506	0.026633	0.178538	-0.55449	-0.386911	-0.249075	-0.213032	-0.15091	-0.12854	0.213569
gene-LOC114578614	NAC transcription factor 29 [Dendrobium catenatum]	K00521 ferric-chelate reductase [EC:1.16.1.7] | (RefSeq) ferric reduction oxidase 7, chloroplastic-like (A)	GO:0005634,nucleus; GO:0003677,DNA binding; GO:0003700,DNA-binding transcription factor activity; GO:0009793,embryo development ending in seed dormancy; GO:0009908,flower development; GO:0009835,fruit ripening; GO:0010150,leaf senescence; GO:0009825,multidimensional cell growth; GO:0006351,transcription, DNA-templated	NAC	-0.762897	-0.740283	-0.506705	-0.343331	-0.405368	-0.80478	0.0554344	-0.665618	0.0315294	-0.414868	-0.211733	0.869115	-0.294957	0.624246	0.747	-0.51877	0.713866	-0.745455	-0.623368	0.481116	-0.711676	0.53837	-0.574804	-0.531329	-0.230724	0.688158	0.637895	0.755324	0.279815	-0.634239	0.669507	0.748237	0.730935	0.717076	0.759143	0.936596	-0.492814	-0.752509	-0.447166	0.27199	0.34696	0.231931	0.587603	-0.12356	-0.911799
gene-LOC110093269	cell differentiation protein RCD1 homolog isoform X2 [Dendrobium catenatum]	K12606 CCR4-NOT transcription complex subunit 9 | (RefSeq) cell differentiation protein RCD1 homolog isoform X1 (A)	--	--	-0.258017	-0.227133	0.711103	0.441785	0.614514	0.585802	-0.0438276	0.692031	0.737427	-0.500685	0.592452	-0.530188	0.907844	-0.575062	-0.308195	0.886592	-0.749433	-0.305239	-0.268441	0.59254	-0.361311	0.457302	-0.334849	-0.532548	-0.603967	0.370645	0.46099	0.215842	0.692392	-0.257111	0.324361	0.240314	0.253413	0.358786	0.232096	-0.0500717	-0.381834	-0.287138	0.92751	-0.483851	0.115327	-0.649446	0.392998	-0.472234	0.136964
gene-LOC110093564	transcription factor TCP4-like [Dendrobium catenatum]	--	GO:0005634,nucleus; GO:0003677,DNA binding; GO:0003700,DNA-binding transcription factor activity; GO:0030154,cell differentiation; GO:0048826,cotyledon morphogenesis; GO:0009793,embryo development ending in seed dormancy; GO:0048366,leaf development; GO:0009965,leaf morphogenesis; GO:0045962,positive regulation of development, heterochronic; GO:0006355,regulation of transcription, DNA-templated; …	TCP4	0.487203	0.491433	-0.137792	-0.326974	-0.102196	-0.135921	0.0963552	-0.106404	-0.318711	0.706479	-0.0076665	0.181206	-0.648569	0.176998	0.0105775	-0.584499	0.49475	0.483231	0.595982	-0.675147	0.202754	-0.276048	-0.023886	0.68955	0.134913	-0.559393	-0.571334	-0.480122	-0.774966	-0.103776	-0.508226	-0.466887	-0.367339	-0.404716	-0.372924	-0.1614	0.633222	0.442356	-0.682192	0.755515	-0.361335	0.843603	-0.656132	0.749331	-0.149361
gene-LOC110093807	WRKY transcription factor 6-like [Dendrobium catenatum]	K18835 WRKY transcription factor 2 | (RefSeq) probable WRKY transcription factor 2 (A)	GO:0005634,nucleus; GO:0003700,DNA-binding transcription factor activity; GO:0043565,sequence-specific DNA binding; GO:0044212,transcription regulatory region DNA binding; GO:0080169,cellular response to boron-containing substance deprivation; GO:0016036,cellular response to phosphate starvation; GO:0009873,ethylene-activated signaling pathway; GO:0045892,negative regulation of transcription, DNA…	WRKY	0.578635	0.59485	0.105862	0.36469	0.115122	0.265518	-0.0223478	0.114979	-0.467708	0.059878	-0.0642552	-0.553355	0.0325236	-0.500565	-0.565982	0.15041	-0.433046	0.521786	0.497419	-0.501196	0.708996	-0.754664	0.647892	0.471003	0.402818	-0.557059	-0.563307	-0.555197	-0.390709	0.823982	-0.593861	-0.599454	-0.707477	-0.693262	-0.688036	-0.700777	0.498855	0.648749	0.0114683	-0.0915775	-0.265042	-0.0434962	-0.445897	0.256527	0.831502
gene-LOC110094944	GATA transcription factor 8-like, partial [Dendrobium catenatum]	K21630 GATA-type zinc finger protein 1 | (RefSeq) GATA transcription factor 5-like isoform X1 (A)	GO:0005634,nucleus; GO:0005667,transcription factor complex; GO:0003682,chromatin binding; GO:0003700,DNA-binding transcription factor activity; GO:0000977,RNA polymerase II regulatory region sequence-specific DNA binding; GO:0001085,RNA polymerase II transcription factor binding; GO:0001228,DNA-binding transcription activator activity, RNA polymerase II-specific; GO:0008270,zinc ion binding; GO:…	GATA	-0.260392	-0.262301	0.0965735	-0.024708	-0.0309048	0.00706192	-0.57255	0.0537826	0.0107249	-0.457993	-0.0106898	-0.136947	0.388701	-0.293976	0.109922	0.350252	-0.312157	-0.221984	-0.315252	0.406787	-0.101433	-0.0553142	0.0885403	-0.455976	-0.152275	0.360193	0.34643	0.177807	0.471443	0.0808307	0.424016	0.167575	0.033857	0.303055	0.0537657	0.0166596	-0.288139	-0.179246	0.443675	-0.68822	-0.19576	-0.788637	0.335503	-0.432736	0.373009
gene-LOC110095383	myb family transcription factor PHL13-like [Dendrobium catenatum]	K12741 heterogeneous nuclear ribonucleoprotein A1/A3 | (RefSeq) RNA-binding protein Musashi homolog 2 (A)	GO:0005634,nucleus; GO:0003677,DNA binding; GO:0003700,DNA-binding transcription factor activity; GO:0006355,regulation of transcription, DNA-templated; GO:0006351,transcription, DNA-templated	Myb	-0.585231	-0.654095	-0.626262	-0.838337	-0.715015	-0.688077	-0.588049	-0.608963	-0.135556	0.0124242	-0.512647	0.844974	-0.41558	0.745313	0.959986	-0.521619	0.738027	-0.41725	-0.595416	0.40272	-0.440392	0.301773	-0.188744	-0.466692	0.0276261	0.579414	0.49187	0.51163	0.30409	-0.490138	0.750536	0.533781	0.508908	0.678041	0.518443	0.708562	-0.495849	-0.555186	-0.283954	-0.324109	-0.0490627	-0.313515	0.430267	-0.382003	-0.511251
gene-LOC110098032	myb-related protein Myb4-like [Dendrobium catenatum]	K09422 transcription factor MYB, plant | (RefSeq) myb-related protein Myb4-like (A)	GO:0005634,nucleus; GO:0003677,DNA binding; GO:0006355,regulation of transcription, DNA-templated; GO:0006351,transcription, DNA-templated	Myb-related	0.426047	0.520448	0.325915	-0.0521126	0.328712	-0.022794	-0.0744979	0.189363	-0.147927	0.254629	0.515076	-0.116778	-0.236631	-0.460328	-0.209522	-0.248665	0.15021	0.322019	0.680142	-0.51062	-0.0654757	-0.265551	-0.360559	0.516757	-0.413651	-0.434992	-0.400459	-0.488476	-0.647296	-0.29175	-0.421856	-0.487552	-0.453209	-0.264221	-0.434384	-0.213332	0.754266	0.414333	-0.443595	0.841635	-0.643893	0.767151	-0.60612	0.933079	0.00810401
gene-LOC110101622	two-component response regulator ORR9-like isoform X1 [Dendrobium catenatum]	K14492 two-component response regulator ARR-A family | (RefSeq) two-component response regulator ORR9-like isoform X1 (A)	GO:0005634,nucleus; GO:0009736,cytokinin-activated signaling pathway; GO:0000160,phosphorelay signal transduction system; GO:0006355,regulation of transcription, DNA-templated; GO:0006351,transcription, DNA-templated	ORR10	0.385708	0.313567	-0.366038	-0.562207	-0.392895	-0.132928	-0.0787436	-0.205815	-0.328332	0.850092	-0.351049	0.304672	-0.695011	0.504299	0.232284	-0.583446	0.554052	0.48681	0.349131	-0.5388	0.305345	-0.223501	0.223669	0.549672	0.409144	-0.443629	-0.486723	-0.373685	-0.565435	-0.000413524	-0.320289	-0.345151	-0.239822	-0.307316	-0.262843	-0.111382	0.34831	0.340727	-0.537715	0.290124	-0.241597	0.441514	-0.503462	0.331405	-0.104558
gene-LOC110108219	ethylene-responsive transcription factor ERF053-like [Dendrobium catenatum]	K09286 EREBP-like factor | (RefSeq) ethylene-responsive transcription factor ERF054 (A)	GO:0005737,cytoplasm; GO:0005634,nucleus; GO:0003700,DNA-binding transcription factor activity; GO:0043565,sequence-specific DNA binding; GO:0009873,ethylene-activated signaling pathway; GO:1900036,positive regulation of cellular response to heat; GO:0045893,positive regulation of transcription, DNA-templated; GO:2000070,regulation of response to water deprivation; GO:0009651,response to salt str…	ERF053	0.489061	0.587674	0.463839	0.0783371	0.466194	0.13979	0.00939588	0.341296	-0.0480312	0.253476	0.618527	-0.269966	-0.112074	-0.573638	-0.356028	-0.102745	-0.00486983	0.367102	0.73215	-0.515911	-0.0282708	-0.2479	-0.353522	0.540831	-0.449385	-0.488545	-0.434191	-0.54208	-0.624422	-0.254153	-0.49696	-0.538174	-0.488008	-0.326511	-0.476482	-0.315125	0.773749	0.463978	-0.315017	0.827388	-0.610909	0.745961	-0.634497	0.920889	0.0758469
gene-LOC110108823	transcription factor TCP15 [Dendrobium catenatum]	K16221 transcription factor TCP21 (protein CCA1 HIKING EXPEDITION) | (RefSeq) transcription factor TCP7 (A)	GO:0005634,nucleus; GO:0003677,DNA binding; GO:0003700,DNA-binding transcription factor activity; GO:0010252,auxin homeostasis; GO:0008283,cell proliferation; GO:0007623,circadian rhythm; GO:0042023,DNA endoreduplication; GO:0048467,gynoecium development; GO:0010229,inflorescence development; GO:0031540,regulation of anthocyanin biosynthetic process; GO:0006355,regulation of transcription, DNA-te…	TCP15	0.250836	0.264981	-0.0801333	-0.397949	-0.21892	-0.233598	-0.811593	-0.14181	-0.552629	0.090096	-0.0870684	-0.0134544	-0.243592	-0.312491	0.141765	-0.22906	0.114367	0.290296	0.303076	-0.282711	0.198965	-0.606004	0.223169	0.19937	0.014035	-0.187437	-0.237378	-0.37096	-0.308128	0.160757	-0.0347303	-0.388225	-0.522132	-0.124384	-0.483549	-0.239239	0.423594	0.353682	-0.238638	-0.127616	-0.813362	-0.17171	-0.334435	0.326993	0.530029
gene-LOC110109455	ethylene-responsive transcription factor ERF086-like [Dendrobium catenatum]	K09286 EREBP-like factor | (RefSeq) ethylene-responsive transcription factor LEP (A)	GO:0005634,nucleus; GO:0003700,DNA-binding transcription factor activity; GO:0043565,sequence-specific DNA binding; GO:0044212,transcription regulatory region DNA binding; GO:0010432,bract development; GO:0009873,ethylene-activated signaling pathway; GO:0010582,floral meristem determinacy; GO:0010451,floral meristem growth; GO:0009908,flower development; GO:0010102,lateral root morphogenesis; GO:…	ERF086	0.666169	0.703493	-0.17605	-0.124264	-0.129036	-0.207074	-0.0787236	-0.227719	-0.739307	0.459127	-0.102646	-0.0430582	-0.621326	-0.176794	-0.205608	-0.552684	0.283309	0.616935	0.761037	-0.853827	0.531288	-0.792561	0.337132	0.805806	0.3248	-0.717426	-0.755307	-0.6708	-0.922914	0.405352	-0.690469	-0.704992	-0.752124	-0.683426	-0.72039	-0.446537	0.865893	0.714794	-0.739626	0.635154	-0.574939	0.711533	-0.771669	0.876796	0.371879
gene-LOC110112441	transcription factor PIF3-like isoform X1 [Dendrobium catenatum]	--	GO:0005634,nucleus; GO:0003677,DNA binding; GO:0003700,DNA-binding transcription factor activity; GO:0046983,protein dimerization activity; GO:0006355,regulation of transcription, DNA-templated; GO:0006351,transcription, DNA-templated	bHLH87	-0.0354319	0.088283	0.842086	0.503924	0.857257	0.406759	0.266645	0.670969	0.651104	-0.364581	0.974891	-0.434512	0.60148	-0.738114	-0.439553	0.520811	-0.450881	-0.204377	0.201218	0.193074	-0.525347	0.405865	-0.766718	-0.120917	-0.913363	0.0794947	0.19727	-0.00455735	0.124057	-0.576777	-0.0336457	0.0119133	0.0826286	0.178594	0.0788933	-0.0141312	0.161126	-0.0969829	0.361574	0.501667	-0.104618	0.301556	-0.00332688	0.355247	-0.193753
gene-LOC110113366	probable WRKY transcription factor 41 [Dendrobium catenatum]	K13459 disease resistance protein RPS2 | (RefSeq) disease resistance protein At4g27190-like isoform X1 (A)	GO:0005634,nucleus; GO:0003700,DNA-binding transcription factor activity; GO:0043565,sequence-specific DNA binding; GO:0006351,transcription, DNA-templated	WRKY	-0.423666	-0.329333	0.740698	0.487845	0.758613	0.351102	0.326714	0.59515	0.90259	-0.58578	0.858833	-0.256664	0.768227	-0.475636	-0.219244	0.639684	-0.440111	-0.551835	-0.247466	0.606424	-0.768774	0.77773	-0.876257	-0.526918	-0.946169	0.470066	0.583943	0.399322	0.554566	-0.73566	0.344737	0.42591	0.507246	0.532498	0.493071	0.302044	-0.316101	-0.499182	0.587242	0.19877	0.254422	-0.0086652	0.423462	-0.104323	-0.456121
gene-LOC110114367	transcription termination factor MTERF4, chloroplastic-like [Dendrobium catenatum]	K15032 mTERF domain-containing protein, mitochondrial | (RefSeq) transcription termination factor MTERF4, chloroplastic-like (A)	GO:0009507,chloroplast; GO:0005739,mitochondrion; GO:0003690,double-stranded DNA binding; GO:0003723,RNA binding; GO:0019843,rRNA binding; GO:0003727,single-stranded RNA binding; GO:0009658,chloroplast organization; GO:0032502,developmental process; GO:0006353,DNA-templated transcription, termination; GO:0006355,regulation of transcription, DNA-templated; GO:0042255,ribosome assembly; GO:0000394,…	MTERF15	0.126426	0.221816	0.983834	0.70448	0.984509	0.748727	0.399646	0.907921	0.763833	-0.26738	0.975304	-0.729418	0.792485	-0.827654	-0.699371	0.794546	-0.757681	-0.036212	0.256847	0.155659	-0.286864	0.36273	-0.530421	-0.0511341	-0.756764	-0.0643121	0.074504	-0.13172	0.189642	-0.322419	-0.198375	-0.109273	-0.0136658	-0.0157722	-0.0382609	-0.278626	0.133852	0.0444916	0.646622	0.27338	0.0233349	0.109571	-0.0546606	0.176744	0.0458314
gene-LOC110116691	NAC domain-containing protein 43-like [Dendrobium catenatum]	K00521 ferric-chelate reductase [EC:1.16.1.7] | (RefSeq) ferric reduction oxidase 7, chloroplastic-like (A)	GO:0005634,nucleus; GO:0003677,DNA binding; GO:0003700,DNA-binding transcription factor activity; GO:0010047,fruit dehiscence; GO:0009834,plant-type secondary cell wall biogenesis; GO:0045893,positive regulation of transcription, DNA-templated; GO:0006351,transcription, DNA-templated	NAC	-0.312706	-0.28635	-0.192428	-0.115141	-0.239758	-0.398706	-0.525661	-0.331801	-0.303358	-0.531902	-0.166965	0.155296	0.0650385	-0.144034	0.273547	-0.0399277	0.0240568	-0.299854	-0.28904	0.274431	-0.127351	-0.194246	0.0569366	-0.369505	-0.0627651	0.359289	0.308164	0.238282	0.242849	0.0948288	0.400999	0.201587	0.0197414	0.284358	0.0682525	0.192985	-0.165634	-0.19625	-0.00640871	-0.364409	-0.216205	-0.447241	0.304687	-0.172455	0.208909
gene-LOC110092414	BTB/POZ domain and ankyrin repeat-containing protein NPR5-like [Dendrobium catenatum]	K14508 regulatory protein NPR1 | (RefSeq) BTB/POZ domain and ankyrin repeat-containing protein NPR5-like (A)	GO:0005737,cytoplasm; GO:0005634,nucleus; GO:0019005,SCF ubiquitin ligase complex; GO:0031625,ubiquitin protein ligase binding; GO:0010434,bract formation; GO:0010582,floral meristem determinacy; GO:0010227,floral organ abscission; GO:0048439,flower morphogenesis; GO:0009864,induced systemic resistance, jasmonic acid mediated signaling pathway; GO:0010254,nectary development; GO:0009944,polarity …	BTB/POZ	0.254601	0.371167	0.70269	0.600292	0.713317	0.39835	0.100237	0.53834	0.18142	-0.365678	0.719073	-0.643806	0.510304	-0.923747	-0.636052	0.49234	-0.608706	0.084926	0.406694	-0.0936041	-0.0312521	-0.162681	-0.229042	0.114287	-0.514418	-0.198295	-0.11729	-0.287969	-0.0935729	0.0388673	-0.304274	-0.308839	-0.352585	-0.213032	-0.33362	-0.386452	0.402359	0.270153	0.284375	0.294537	-0.289492	0.144374	-0.212053	0.419297	0.373784
gene-LOC110100983	ethylene-responsive transcription factor ERF025-like [Dendrobium catenatum]	K09286 EREBP-like factor | (RefSeq) CBF1, LeCBF1; CBF1 protein (A)	GO:0005634,nucleus; GO:0003700,DNA-binding transcription factor activity; GO:0043565,sequence-specific DNA binding; GO:0044212,transcription regulatory region DNA binding; GO:0050832,defense response to fungus; GO:0009873,ethylene-activated signaling pathway; GO:0019760,glucosinolate metabolic process; GO:0006351,transcription, DNA-templated	ERF025	-0.299251	-0.247577	0.799804	0.445383	0.727245	0.577743	0.0854358	0.751253	0.885124	-0.476382	0.761414	-0.467724	0.89688	-0.562835	-0.293724	0.847188	-0.665381	-0.372699	-0.237337	0.606841	-0.543879	0.631582	-0.586924	-0.525338	-0.793772	0.395732	0.505961	0.257557	0.656565	-0.506752	0.330033	0.292585	0.355394	0.438903	0.329184	0.0609657	-0.352958	-0.361129	0.862188	-0.230205	0.141123	-0.418935	0.380809	-0.336692	-0.0982181
gene-LOC110103760	Transcription factor GAMYB [Dendrobium catenatum]	K09425 Myb-like DNA-binding protein FlbD | (RefSeq) transcription factor MYB101-like (A)	GO:0005634,nucleus; GO:0090406,pollen tube; GO:0003700,DNA-binding transcription factor activity; GO:0000981,DNA-binding transcription factor activity, RNA polymerase II-specific; GO:0043565,sequence-specific DNA binding; GO:0001135,RNA polymerase II transcription regulator recruiting activity; GO:0044212,transcription regulatory region DNA binding; GO:0048235,pollen sperm cell differentiation; G…	MYB120	-0.633545	-0.626082	0.33531	-0.0719582	0.247634	0.102804	-0.133402	0.303401	0.769166	-0.390018	0.396412	0.127836	0.526465	0.011045	0.305265	0.412529	-0.106955	-0.609317	-0.571337	0.777182	-0.791003	0.82951	-0.704903	-0.729939	-0.704585	0.697305	0.749968	0.570615	0.747791	-0.806574	0.718306	0.618156	0.688031	0.800991	0.665576	0.529197	-0.624407	-0.690346	0.556871	-0.28354	0.194808	-0.435849	0.603492	-0.498545	-0.520017
gene-LOC110104567	probable WRKY transcription factor 70 isoform X1 [Dendrobium catenatum]	K16225 probable WRKY transcription factor 52 | (RefSeq) disease resistance protein RRS1-like (A)	GO:0005634,nucleus; GO:0003700,DNA-binding transcription factor activity; GO:0043565,sequence-specific DNA binding; GO:0042742,defense response to bacterium; GO:0050832,defense response to fungus; GO:0009864,induced systemic resistance, jasmonic acid mediated signaling pathway; GO:1900056,negative regulation of leaf senescence; GO:0045892,negative regulation of transcription, DNA-templated; GO:00…	WRKY	0.341081	0.4288	0.139607	0.0671833	0.245725	-0.124504	0.305104	0.00897683	-0.148777	0.231763	0.364446	0.0292284	-0.343691	-0.196528	-0.200031	-0.373144	0.270756	0.220942	0.572716	-0.509548	-0.047124	-0.155584	-0.335795	0.523454	-0.235037	-0.409168	-0.382443	-0.335164	-0.661842	-0.223274	-0.46921	-0.343941	-0.284445	-0.299101	-0.268779	-0.0781744	0.638823	0.309298	-0.585853	0.993842	-0.27707	0.977239	-0.504963	0.885071	-0.228257
gene-LOC110104941	homeobox protein BEL1 homolog [Dendrobium catenatum]	--	GO:0005829,cytosol; GO:0005634,nucleus; GO:0009506,plasmodesma; GO:0003677,DNA binding; GO:0003700,DNA-binding transcription factor activity; GO:0006351,transcription, DNA-templated	BEL1	-0.652153	-0.723636	-0.368431	0.0387012	-0.301784	-0.148965	0.321143	-0.288882	0.327596	-0.336433	-0.417221	0.371554	0.171892	0.654508	0.362913	0.107089	0.0782093	-0.575624	-0.817421	0.644172	-0.259347	0.592856	-0.000629705	-0.634377	0.216126	0.617727	0.593688	0.732406	0.692887	-0.0644893	0.559238	0.738721	0.757786	0.487573	0.737631	0.543635	-0.875731	-0.67764	0.28892	-0.52062	0.852706	-0.464982	0.756709	-0.863482	-0.480567
gene-LOC110107122	growth-regulating factor 6-like [Dendrobium catenatum]	K22382 WD repeat-containing protein 26 | (RefSeq) WD repeat-containing protein 26 homolog (A)	GO:0005634,nucleus; GO:0005524,ATP binding; GO:0032502,developmental process; GO:0006355,regulation of transcription, DNA-templated; GO:0006351,transcription, DNA-templated	GRF6	-0.568919	-0.601652	-0.285944	-0.243629	-0.376993	-0.339721	-0.559102	-0.324562	-0.0616227	-0.526961	-0.335508	0.278973	0.183084	0.158205	0.485733	0.0871421	0.025695	-0.476905	-0.652879	0.593062	-0.247478	0.117247	0.0649336	-0.668351	-0.00186765	0.630036	0.573727	0.504356	0.616002	-0.0174849	0.706254	0.491606	0.348319	0.550311	0.372973	0.383069	-0.588517	-0.479851	0.262908	-0.766855	0.0503087	-0.826709	0.608697	-0.656109	0.0512697
gene-LOC110107591	homeobox-leucine zipper protein HOX14-like [Dendrobium catenatum]	K09338 homeobox-leucine zipper protein | (RefSeq) homeobox-leucine zipper protein HOX14-like (A)	GO:0005634,nucleus; GO:0043565,sequence-specific DNA binding; GO:0006355,regulation of transcription, DNA-templated; GO:0006351,transcription, DNA-templated	HD-ZIP	-0.581717	-0.556631	-0.113328	0.114862	-0.117715	-0.296547	-0.251905	-0.251548	0.0215462	-0.791058	-0.102173	0.137686	0.345369	-0.0753296	0.2448	0.203426	-0.136071	-0.585902	-0.591188	0.601852	-0.318852	0.153477	-0.08246	-0.669407	-0.159436	0.624591	0.597524	0.545522	0.594808	4.01805e-05	0.593926	0.512935	0.356011	0.492603	0.392602	0.373988	-0.518281	-0.493253	0.268143	-0.500269	0.18914	-0.602411	0.639612	-0.496764	0.000870701
gene-LOC110109011	protein SCARECROW 1 [Dendrobium catenatum]	K14494 DELLA protein | (RefSeq) DELLA protein DWARF8 (A)	GO:0005634,nucleus; GO:0007275,multicellular organism development; GO:0006355,regulation of transcription, DNA-templated; GO:0006351,transcription, DNA-templated	SCR	0.732417	0.670461	0.230642	0.325979	0.203874	0.72046	0.250881	0.460919	-0.0777487	0.56861	-0.0714415	-0.6821	0.093646	-0.226961	-0.669497	0.338046	-0.52971	0.742971	0.519363	-0.532136	0.825224	-0.463777	0.719172	0.592838	0.54546	-0.716157	-0.686107	-0.655181	-0.321247	0.750011	-0.729921	-0.648519	-0.58879	-0.79046	-0.629608	-0.840273	0.364448	0.695158	0.294462	-0.226969	-0.00212138	-0.0903307	-0.536807	0.00692431	0.711834
gene-LOC110110730	dof zinc finger protein DOF2.1-like [Dendrobium catenatum]	K20043 clathrin coat assembly protein AP180 | (RefSeq) putative clathrin assembly protein At5g35200 (A)	GO:0005634,nucleus; GO:0003700,DNA-binding transcription factor activity; GO:0046872,metal ion binding; GO:0044212,transcription regulatory region DNA binding; GO:0006355,regulation of transcription, DNA-templated; GO:0048364,root development; GO:0006351,transcription, DNA-templated	DOF5.3	0.398795	0.472521	0.330946	0.202104	0.281945	0.130474	-0.319862	0.21238	-0.304725	-0.119539	0.309447	-0.448932	0.11897	-0.73134	-0.391326	0.141536	-0.329901	0.312368	0.492272	-0.330094	0.249595	-0.564068	0.13501	0.292355	-0.155644	-0.341133	-0.326321	-0.465113	-0.32553	0.289871	-0.335297	-0.49618	-0.607168	-0.349073	-0.572847	-0.472555	0.554143	0.472349	-0.0126726	0.121117	-0.602275	0.0376955	-0.39454	0.474292	0.622432
gene-LOC110111442	myb-related protein 2-like isoform X1 [Dendrobium catenatum]	K12741 heterogeneous nuclear ribonucleoprotein A1/A3 | (RefSeq) RNA-binding protein Musashi homolog 2 (A)	GO:0005634,nucleus; GO:0003677,DNA binding; GO:0003700,DNA-binding transcription factor activity; GO:0006351,transcription, DNA-templated	Myb-related	-0.418714	-0.374302	0.671209	0.713557	0.694357	0.568761	0.449995	0.627779	0.908192	-0.665887	0.603035	-0.462745	0.971633	-0.417609	-0.382641	0.909579	-0.750271	-0.515105	-0.425168	0.708386	-0.463583	0.705619	-0.451081	-0.624812	-0.582399	0.478068	0.584022	0.449719	0.789727	-0.280436	0.318774	0.465779	0.515129	0.398226	0.48854	0.124282	-0.563502	-0.480974	0.912782	-0.296327	0.575272	-0.440239	0.58531	-0.551989	-0.167895
gene-LOC110112950	dehydration-responsive element-binding protein 2A-like isoform X2 [Dendrobium catenatum]	K09286 EREBP-like factor | (RefSeq) dehydration-responsive element-binding protein 2A-like isoform X2 (A)	GO:0005634,nucleus; GO:0003677,DNA binding; GO:0003700,DNA-binding transcription factor activity; GO:0006351,transcription, DNA-templated	DREB2A	0.452108	0.562331	0.572179	0.303808	0.554794	0.248515	-0.092151	0.419291	-0.0681878	-0.0494784	0.638356	-0.504606	0.168205	-0.841288	-0.514355	0.175234	-0.329561	0.309957	0.647316	-0.381827	0.0643028	-0.371394	-0.190335	0.386417	-0.439623	-0.409829	-0.352334	-0.513854	-0.42851	-0.00237768	-0.443957	-0.529644	-0.562004	-0.341534	-0.538149	-0.446217	0.686831	0.472873	-0.0445693	0.509397	-0.603437	0.389895	-0.502739	0.727703	0.391165
gene-LOC110113635	protein TIFY 10a-like [Dendrobium catenatum]	K13464 jasmonate ZIM domain-containing protein | (RefSeq) protein TIFY 10a-like (A)	GO:0005634,nucleus; GO:0003714,transcription corepressor activity; GO:1903507,negative regulation of nucleic acid-templated transcription; GO:0031347,regulation of defense response; GO:2000022,regulation of jasmonic acid mediated signaling pathway; GO:0006355,regulation of transcription, DNA-templated; GO:0009611,response to wounding; GO:0006351,transcription, DNA-templated	JAZ6	0.625322	0.635356	0.0931143	-0.0271635	0.149163	0.17813	0.337004	0.157156	-0.152561	0.704817	0.149053	-0.120105	-0.424996	-0.0117105	-0.305053	-0.314192	0.189306	0.581842	0.698234	-0.711936	0.327432	-0.263906	0.0436524	0.762759	0.136575	-0.689859	-0.665851	-0.583305	-0.750609	0.0409133	-0.697459	-0.568819	-0.439889	-0.575232	-0.459659	-0.374783	0.668963	0.55455	-0.45459	0.740239	-0.229682	0.831833	-0.712443	0.718204	-0.0128761
gene-LOC110115061	Two-component response regulator-like PRR95 [Dendrobium catenatum]	K12130 pseudo-response regulator 5 | (RefSeq) two-component response regulator-like APRR9 isoform X1 (A)	GO:0005634,nucleus; GO:0000160,phosphorelay signal transduction system; GO:0006355,regulation of transcription, DNA-templated; GO:0048511,rhythmic process; GO:0006351,transcription, DNA-templated	APRR5	-0.331727	-0.395794	-0.075637	0.317103	-0.0746798	0.228197	0.146594	0.0279939	0.234797	-0.391477	-0.299692	-0.163697	0.470541	0.142877	-0.0582442	0.492464	-0.439499	-0.28147	-0.570408	0.501585	0.112803	0.208141	0.358289	-0.495848	0.297467	0.363915	0.359181	0.394691	0.667908	0.388748	0.305433	0.385984	0.335444	0.161752	0.318915	0.0359363	-0.665734	-0.315791	0.626158	-0.837909	0.614171	-0.803851	0.562768	-0.880753	0.177482
gene-LOC110115712	probable histidine kinase 6 [Dendrobium catenatum]	K14489 arabidopsis histidine kinase 2/3/4 (cytokinin receptor) [EC:2.7.13.3] | (RefSeq) probable histidine kinase 6 (A)	GO:0016021,integral component of membrane; GO:0005622,intracellular; GO:0005886,plasma membrane; GO:0019955,cytokine binding; GO:0000155,phosphorelay sensor kinase activity; GO:0004673,protein histidine kinase activity; GO:0009736,cytokinin-activated signaling pathway; GO:0006468,protein phosphorylation	HK4	0.537952	0.630214	0.582218	0.194827	0.519433	0.307502	-0.228031	0.472053	-0.0958216	0.0911827	0.609841	-0.537947	0.134939	-0.84281	-0.497756	0.176543	-0.33109	0.425086	0.708512	-0.440573	0.135583	-0.435113	-0.11727	0.447642	-0.400839	-0.479862	-0.425707	-0.61595	-0.465606	0.0158501	-0.469754	-0.622658	-0.646302	-0.38235	-0.628625	-0.531726	0.736564	0.557074	-0.015893	0.421528	-0.726733	0.312722	-0.590151	0.721484	0.489049
gene-LOC110116094	ethylene-responsive transcription factor ERF013-like [Dendrobium catenatum]	K09286 EREBP-like factor | (RefSeq) hypothetical protein (A)	GO:0005634,nucleus; GO:0003677,DNA binding; GO:0003700,DNA-binding transcription factor activity; GO:0009873,ethylene-activated signaling pathway; GO:0006351,transcription, DNA-templated	ERF013	-0.395867	-0.354054	0.719002	0.632017	0.715886	0.597427	0.384728	0.687766	0.955728	-0.580548	0.659394	-0.454733	0.956812	-0.422339	-0.351029	0.901759	-0.718656	-0.481882	-0.386464	0.695712	-0.509836	0.741904	-0.518497	-0.603552	-0.653622	0.462981	0.574516	0.411097	0.769548	-0.386443	0.329246	0.437838	0.509505	0.427495	0.477714	0.124965	-0.530634	-0.470205	0.916913	-0.268628	0.490428	-0.421214	0.537525	-0.51188	-0.198256
gene-LOC114579630	transcription factor GAMYB-like [Dendrobium catenatum]	K09422 transcription factor MYB, plant | (RefSeq) transcription factor GAMYB-like (A)	GO:0005634,nucleus; GO:0000981,DNA-binding transcription factor activity, RNA polymerase II-specific; GO:0043565,sequence-specific DNA binding; GO:0001135,RNA polymerase II transcription regulator recruiting activity; GO:0044212,transcription regulatory region DNA binding; GO:0030154,cell differentiation; GO:0006357,regulation of transcription by RNA polymerase II; GO:0006351,transcription, DNA-t…	MYB58	-0.374303	-0.406523	-0.641185	-0.895622	-0.696949	-0.821928	-0.577835	-0.686971	-0.355959	0.159121	-0.428844	0.888491	-0.669988	0.65436	0.91147	-0.782683	0.92047	-0.248177	-0.281741	0.0895537	-0.383046	0.089228	-0.24964	-0.166746	-0.00531212	0.340341	0.248201	0.289773	-0.0821638	-0.514146	0.511234	0.301973	0.276538	0.489721	0.301055	0.630555	-0.126187	-0.337059	-0.641916	0.106702	-0.297792	0.118865	0.131254	0.0779361	-0.518726
gene-LOC110094111	scarecrow-like protein 3 [Dendrobium catenatum]	K14494 DELLA protein | (RefSeq) DELLA protein GAI (A)	GO:0005634,nucleus; GO:0003700,DNA-binding transcription factor activity; GO:0043565,sequence-specific DNA binding; GO:0000989,NA; GO:0006355,regulation of transcription, DNA-templated; GO:0009739,response to gibberellin; GO:0006351,transcription, DNA-templated	SCL3	-0.0534796	0.0618195	0.757566	0.343961	0.707	0.296897	-0.0999838	0.57391	0.460842	-0.430675	0.855606	-0.411949	0.577142	-0.804241	-0.318563	0.493237	-0.442994	-0.186446	0.162894	0.219679	-0.470028	0.220041	-0.632177	-0.187759	-0.86887	0.132503	0.222633	-0.033202	0.162853	-0.479722	0.0834296	-0.024886	-0.026733	0.224862	-0.0153135	-0.0457975	0.165196	-0.0639816	0.372391	0.255751	-0.335228	0.0374778	0.0127096	0.289243	0.0260655
gene-LOC110095040	zinc finger protein ZAT11-like [Dendrobium catenatum]	K14841 ribosome biogenesis protein NSA1 | (RefSeq) WD repeat-containing protein DDB_G0290555 (A)	GO:0005634,nucleus; GO:0003700,DNA-binding transcription factor activity; GO:0046872,metal ion binding; GO:0003676,nucleic acid binding; GO:0071289,cellular response to nickel ion; GO:2000280,regulation of root development; GO:0006355,regulation of transcription, DNA-templated; GO:0010200,response to chitin; GO:0006351,transcription, DNA-templated	ZAT11	0.197753	0.257656	-0.00216168	0.0832223	0.14715	-0.153842	0.521134	-0.086538	-0.0476869	0.235722	0.214599	0.162771	-0.364392	0.0811061	-0.113336	-0.398279	0.345552	0.0996921	0.374479	-0.390598	-0.0833467	0.0362382	-0.322503	0.418912	-0.107828	-0.295587	-0.274452	-0.147238	-0.530818	-0.234608	-0.384313	-0.151092	-0.0571162	-0.219159	-0.0537986	0.0729568	0.410404	0.140673	-0.565573	0.934683	0.0422511	0.962488	-0.334989	0.673326	-0.435345
gene-LOC110096123	probable N-acetyltransferase HLS1 [Dendrobium catenatum]	--	GO:0008080,N-acetyltransferase activity; GO:0016747,transferase activity, transferring acyl groups other than amino-acyl groups; GO:0006473,protein acetylation	HLS1	0.334544	0.208655	-0.636888	-0.428082	-0.650327	-0.122585	-0.0717818	-0.400491	-0.536147	0.69689	-0.794731	0.233216	-0.621108	0.650079	0.196902	-0.465181	0.366402	0.483483	0.105231	-0.445857	0.66035	-0.425589	0.761175	0.423614	0.903118	-0.387769	-0.471053	-0.272979	-0.35497	0.565752	-0.283628	-0.270766	-0.252998	-0.428282	-0.272289	-0.225904	0.0833382	0.341254	-0.353935	-0.267503	0.0481311	-0.0383075	-0.296375	-0.133881	0.226524
gene-LOC110097487	probable inactive histone-lysine N-methyltransferase SUVR1 [Dendrobium catenatum]	K11420 euchromatic histone-lysine N-methyltransferase [EC:2.1.1.43] | (RefSeq) histone-lysine N-methyltransferase, H3 lysine-9 specific SUVH3-like (A)	GO:0005694,chromosome; GO:0005730,nucleolus; GO:0009506,plasmodesma; GO:0018024,histone-lysine N-methyltransferase activity; GO:0008270,zinc ion binding; GO:0034968,histone lysine methylation	SUVR4	0.154691	0.211941	0.617208	0.894112	0.673327	0.648523	0.455192	0.578546	0.353006	-0.452501	0.459086	-0.788582	0.750606	-0.710534	-0.785652	0.790285	-0.897611	0.0149038	0.108327	0.108154	0.187508	-0.0235153	0.111513	-0.0592731	-0.148959	-0.108337	-0.0245531	-0.0976625	0.241607	0.407722	-0.285748	-0.121339	-0.151274	-0.27525	-0.157261	-0.446882	0.00115553	0.149982	0.654214	-0.160956	0.28569	-0.229665	0.0682306	-0.1414	0.452567
gene-LOC110102841	probable transcription factor RL9 isoform X2 [Dendrobium catenatum]	K00975 glucose-1-phosphate adenylyltransferase [EC:2.7.7.27] | (RefSeq) putative two-component response regulator ARR21 (A)	GO:0005634,nucleus; GO:0003700,DNA-binding transcription factor activity; GO:0044212,transcription regulatory region DNA binding; GO:0010158,abaxial cell fate specification; GO:0009943,adaxial/abaxial axis specification; GO:0048440,carpel development; GO:1905392,plant organ morphogenesis; GO:0048481,plant ovule development; GO:0009944,polarity specification of adaxial/abaxial axis; GO:0009956,rad…	KAN1	0.54805	0.569404	-0.00289382	0.528718	0.131769	0.215488	0.490636	0.00758278	-0.391924	0.109162	-0.103271	-0.427178	-0.0900264	-0.253893	-0.621368	0.0126304	-0.295239	0.45239	0.480248	-0.563587	0.688828	-0.584199	0.567802	0.560731	0.508432	-0.599465	-0.597296	-0.445896	-0.488185	0.801342	-0.729514	-0.493926	-0.537836	-0.767508	-0.527388	-0.573703	0.461274	0.572688	-0.176181	0.250136	0.118937	0.354995	-0.420649	0.333967	0.497514
gene-LOC110104912	protein RADIALIS-like 3 [Dendrobium catenatum]	K15397 3-ketoacyl-CoA synthase [EC:2.3.1.199] | (RefSeq) 3-ketoacyl-CoA synthase 17-like (A)	GO:0005634,nucleus; GO:0003677,DNA binding; GO:0048262,determination of dorsal/ventral asymmetry; GO:0009908,flower development; GO:0006355,regulation of transcription, DNA-templated; GO:0006351,transcription, DNA-templated	RADIALIS	0.251247	0.167572	-0.5382	-0.0027986	-0.501905	-0.0838921	0.0157357	-0.399348	-0.595726	0.195033	-0.743495	-0.014931	-0.304292	0.31728	-0.0539096	-0.18861	0.00242921	0.328038	0.00547638	-0.303132	0.741125	-0.56798	0.899457	0.250385	0.908103	-0.284497	-0.362172	-0.173031	-0.172918	0.897946	-0.274992	-0.210828	-0.305514	-0.478001	-0.299184	-0.320542	0.00413514	0.317743	-0.14735	-0.450216	0.187012	-0.269093	-0.104228	-0.263012	0.506195
gene-LOC110105046	WRKY transcription factor 55-like [Dendrobium catenatum]	K13459 disease resistance protein RPS2 | (RefSeq) disease resistance protein At4g27190-like isoform X1 (A)	GO:0005634,nucleus; GO:0003700,DNA-binding transcription factor activity; GO:0043565,sequence-specific DNA binding; GO:0006351,transcription, DNA-templated	WRKY	0.575373	0.668022	0.467223	0.498768	0.502959	0.323499	0.117743	0.357032	-0.205833	-0.0362803	0.450664	-0.622984	0.155041	-0.800563	-0.692135	0.208412	-0.451423	0.425276	0.68083	-0.501001	0.362874	-0.546311	0.130846	0.502379	-0.11742	-0.554854	-0.507803	-0.580599	-0.487413	0.384958	-0.638798	-0.614881	-0.669606	-0.589886	-0.646676	-0.618076	0.696558	0.607565	-0.0362901	0.417624	-0.405651	0.364735	-0.537952	0.645602	0.575218
gene-LOC110105690	heat stress transcription factor B-2b-like [Dendrobium catenatum]	K09419 heat shock transcription factor, other eukaryote | (RefSeq) heat stress transcription factor B-2b-like (A)	GO:0005634,nucleus; GO:0003700,DNA-binding transcription factor activity; GO:0043565,sequence-specific DNA binding; GO:0006351,transcription, DNA-templated	Hsf2	0.622306	0.661003	0.0342079	0.145358	0.0356911	0.0448997	-0.184129	-0.0147869	-0.629414	0.157941	-0.0282979	-0.376605	-0.207971	-0.489635	-0.416801	-0.122282	-0.168152	0.561612	0.638921	-0.644773	0.616854	-0.842868	0.502444	0.593295	0.297037	-0.612975	-0.633811	-0.636602	-0.616841	0.645584	-0.608167	-0.68121	-0.79417	-0.671388	-0.760525	-0.621709	0.705704	0.703682	-0.291889	0.187171	-0.532025	0.217405	-0.599315	0.563909	0.730179
gene-LOC110105810	zinc finger CCCH domain-containing protein 2-like [Dendrobium catenatum]	K15172 transcription elongation factor SPT5 | (RefSeq) hypothetical protein (A)	GO:0005634,nucleus; GO:0003677,DNA binding; GO:0008270,zinc ion binding; GO:0009867,jasmonic acid mediated signaling pathway; GO:0010150,leaf senescence	CCCH	0.560038	0.652901	0.813078	0.433443	0.760281	0.597798	-0.00282694	0.738919	0.178758	0.0651233	0.785532	-0.758527	0.387503	-0.955043	-0.714133	0.456602	-0.588545	0.42135	0.701867	-0.359004	0.126462	-0.273477	-0.163985	0.409366	-0.482769	-0.491796	-0.398751	-0.610114	-0.334646	0.0106707	-0.530725	-0.606107	-0.58188	-0.41107	-0.583211	-0.623442	0.657592	0.540684	0.254914	0.376466	-0.54581	0.258145	-0.546295	0.606799	0.492499
gene-LOC110107024	dof zinc finger protein DOF1.8-like [Dendrobium catenatum]	K20043 clathrin coat assembly protein AP180 | (RefSeq) putative clathrin assembly protein At5g35200 (A)	GO:0005634,nucleus; GO:0003677,DNA binding; GO:0003700,DNA-binding transcription factor activity; GO:0046872,metal ion binding; GO:0006355,regulation of transcription, DNA-templated; GO:0006351,transcription, DNA-templated	DOF4.6	0.292496	0.298874	0.484471	0.553076	0.423993	0.638007	-0.0139661	0.533465	0.125016	-0.201915	0.225893	-0.776043	0.606057	-0.655418	-0.631879	0.712506	-0.837178	0.244195	0.164275	0.00198189	0.39908	-0.279064	0.399716	0.0204711	0.0503619	-0.205114	-0.156635	-0.284618	0.186992	0.555865	-0.256676	-0.298725	-0.361279	-0.336134	-0.369294	-0.604365	0.0655551	0.31998	0.665443	-0.508486	-0.0395381	-0.544761	-0.0698487	-0.233831	0.759301
gene-LOC110107219	protein CUP-SHAPED COTYLEDON 1-like [Dendrobium catenatum]	K00521 ferric-chelate reductase [EC:1.16.1.7] | (RefSeq) ferric reduction oxidase 7, chloroplastic-like (A)	GO:0005634,nucleus; GO:0003677,DNA binding; GO:0003700,DNA-binding transcription factor activity; GO:0090691,formation of plant organ boundary; GO:0048366,leaf development; GO:0010072,primary shoot apical meristem specification; GO:0090709,regulation of timing of plant organ formation; GO:0010223,secondary shoot formation; GO:0006351,transcription, DNA-templated	NAC	-0.113261	-0.0799715	-0.310922	-0.381371	-0.366918	-0.579233	-0.666007	-0.464112	-0.557922	-0.238883	-0.203929	0.308164	-0.295748	-0.0831959	0.378619	-0.389445	0.32838	-0.0910897	-0.0172474	-0.0373912	-0.062739	-0.398139	0.0399702	-0.0740211	-0.0280048	0.136928	0.0654464	0.0130626	-0.136229	0.02154	0.235032	-0.0216713	-0.190647	0.148568	-0.133727	0.153531	0.160478	0.00701213	-0.392996	-0.0412236	-0.52957	-0.100412	-0.00372415	0.215607	0.179867
gene-LOC110109430	myb-related protein 308-like [Dendrobium catenatum]	K09422 transcription factor MYB, plant | (RefSeq) myb-related protein 308-like (A)	GO:0005634,nucleus; GO:0003677,DNA binding; GO:0006355,regulation of transcription, DNA-templated; GO:0006351,transcription, DNA-templated	Myb-related	-0.173832	-0.244315	-0.816688	-0.825591	-0.903556	-0.765663	-0.779418	-0.800069	-0.739599	0.147639	-0.785836	0.680007	-0.674432	0.571301	0.771356	-0.707838	0.701012	-0.00994186	-0.237533	-0.0583375	0.119338	-0.388907	0.367994	-0.0640486	0.467817	0.165824	0.0331692	0.102122	-0.115432	0.135399	0.35962	0.0848762	-0.0501486	0.179912	-0.0134686	0.287377	-0.0787623	-0.0643561	-0.549009	-0.360113	-0.363845	-0.283227	0.0576253	-0.117761	0.0654222
gene-LOC110111317	homeobox-leucine zipper protein HOX21-like [Dendrobium catenatum]	K09338 homeobox-leucine zipper protein | (RefSeq) homeobox-leucine zipper protein HOX21-like (A)	GO:0005634,nucleus; GO:0003700,DNA-binding transcription factor activity; GO:0043565,sequence-specific DNA binding; GO:0006351,transcription, DNA-templated	HD-ZIP	0.359909	0.427204	0.29736	0.436397	0.306064	0.203487	-0.0655735	0.194286	-0.268424	-0.244694	0.226342	-0.529019	0.226877	-0.692261	-0.521165	0.256865	-0.47207	0.254747	0.391313	-0.271051	0.351861	-0.538416	0.270453	0.239977	-0.00188228	-0.319209	-0.301212	-0.374611	-0.223995	0.497663	-0.380743	-0.418301	-0.538696	-0.42018	-0.507326	-0.499797	0.423293	0.432324	0.0911697	0.0290078	-0.31018	-0.0242627	-0.275102	0.306862	0.64989
gene-LOC110112008	multiprotein-bridging factor 1c [Dendrobium catenatum]	K03627 putative transcription factor | (RefSeq) multiprotein-bridging factor 1c (A)	GO:0005737,cytoplasm; GO:0005730,nucleolus; GO:0003700,DNA-binding transcription factor activity; GO:0043565,sequence-specific DNA binding; GO:0003713,transcription coactivator activity; GO:0009873,ethylene-activated signaling pathway; GO:0045893,positive regulation of transcription, DNA-templated; GO:0009737,response to abscisic acid; GO:0009408,response to heat; GO:0009414,response to water dep…	Multiprotein-bridging factor 1c	0.540007	0.643174	0.422602	0.152555	0.427347	0.116998	-0.0581207	0.281542	-0.207846	0.156125	0.539261	-0.350034	-0.0939576	-0.674638	-0.425642	-0.0783823	-0.0939679	0.409885	0.757468	-0.560904	0.115038	-0.438613	-0.178064	0.561401	-0.336849	-0.530799	-0.489564	-0.593215	-0.646385	-0.0298599	-0.546764	-0.6073	-0.615223	-0.425879	-0.591061	-0.419803	0.819264	0.551624	-0.310641	0.720502	-0.656078	0.6426	-0.648462	0.908891	0.284733
gene-LOC110112064	Dehydration-responsive element-binding protein 1E [Dendrobium catenatum]	K09286 EREBP-like factor | (RefSeq) dehydration-responsive element-binding protein 1B (A)	GO:0005634,nucleus; GO:0003677,DNA binding; GO:0003700,DNA-binding transcription factor activity; GO:0006351,transcription, DNA-templated	DREB1E	0.388605	0.507237	0.610871	0.253728	0.614462	0.224482	0.0380565	0.449864	0.0879961	0.0216229	0.7528	-0.39035	0.12111	-0.740942	-0.446437	0.104436	-0.197251	0.237034	0.640183	-0.353241	-0.12174	-0.162375	-0.431052	0.381692	-0.590677	-0.366915	-0.294256	-0.445885	-0.447392	-0.269929	-0.410414	-0.446809	-0.418175	-0.237945	-0.403328	-0.301156	0.671578	0.37034	-0.119059	0.733901	-0.54246	0.60531	-0.495193	0.81609	0.111918
gene-LOC110091828	myb-related protein MYBAS2-like isoform X1 [Dendrobium catenatum]	K09422 transcription factor MYB, plant | (RefSeq) myb-related protein MYBAS2-like isoform X1 (A)	GO:0005634,nucleus; GO:0000981,DNA-binding transcription factor activity, RNA polymerase II-specific; GO:0043565,sequence-specific DNA binding; GO:0001135,RNA polymerase II transcription regulator recruiting activity; GO:0044212,transcription regulatory region DNA binding; GO:0030154,cell differentiation; GO:0006357,regulation of transcription by RNA polymerase II; GO:0006351,transcription, DNA-t…	MYBAS1	0.401435	0.287891	-0.336772	-0.632207	-0.455542	0.0294141	-0.352579	-0.0960646	-0.316016	0.873906	-0.460795	0.162469	-0.543697	0.455339	0.238337	-0.378801	0.36096	0.562477	0.257495	-0.43831	0.4392	-0.297925	0.452826	0.444976	0.515264	-0.407133	-0.457708	-0.413458	-0.37525	0.160767	-0.222461	-0.376645	-0.299005	-0.291857	-0.331124	-0.252224	0.220004	0.374948	-0.247219	-0.18062	-0.320337	-0.024595	-0.445062	0.0313982	0.184338
gene-LOC110096210	transcription factor MYB44 [Dendrobium catenatum]	K09422 transcription factor MYB, plant | (RefSeq) transcription factor MYB44 (A)	GO:0005634,nucleus; GO:0003700,DNA-binding transcription factor activity; GO:0000981,DNA-binding transcription factor activity, RNA polymerase II-specific; GO:0043565,sequence-specific DNA binding; GO:0001135,RNA polymerase II transcription regulator recruiting activity; GO:0044212,transcription regulatory region DNA binding; GO:0009738,abscisic acid-activated signaling pathway; GO:0030154,cell d…	MYB44	-0.00139636	-0.0290268	0.603095	0.522927	0.55176	0.820651	0.320719	0.742469	0.731785	-0.101227	0.371709	-0.62559	0.774758	-0.311729	-0.487841	0.867433	-0.778971	-0.0178029	-0.145558	0.35012	0.00637723	0.402548	0.000140348	-0.247303	-0.179804	0.0712631	0.162929	0.0446227	0.533476	0.0452022	-0.000887967	0.079211	0.174305	0.019026	0.121188	-0.274656	-0.349027	-0.0819207	0.921587	-0.495915	0.397205	-0.530924	0.215152	-0.552546	0.184648
gene-LOC110096965	B-box zinc finger protein 22-like [Dendrobium catenatum]	K12135 zinc finger protein CONSTANS | (RefSeq) zinc finger protein CONSTANS (A)	GO:0005634,nucleus; GO:0000989,NA; GO:0008270,zinc ion binding; GO:0006355,regulation of transcription, DNA-templated; GO:0006351,transcription, DNA-templated	B-BOX	0.302937	0.269127	0.0374902	0.433854	0.0404803	0.374833	0.0874274	0.13132	-0.21284	-0.0819821	-0.233092	-0.525118	0.262184	-0.264532	-0.477127	0.384544	-0.569469	0.297367	0.0918454	-0.142279	0.644858	-0.458406	0.725049	0.131273	0.51396	-0.271181	-0.277008	-0.243693	0.0457225	0.855926	-0.324789	-0.276965	-0.368545	-0.478235	-0.369467	-0.549603	0.0244333	0.3542	0.361127	-0.537907	0.148102	-0.465711	-0.0693021	-0.297629	0.735484
gene-LOC110097687	basic helix-loop-helix protein A [Dendrobium catenatum]	K13422 transcription factor MYC2 | (RefSeq) transcription factor MYC4 (A)	GO:0005634,nucleus; GO:0046983,protein dimerization activity; GO:0009813,flavonoid biosynthetic process; GO:0006355,regulation of transcription, DNA-templated; GO:0006351,transcription, DNA-templated	Basic helix-loop-helix protein A;	-0.0877901	-0.0464698	0.0397377	0.530736	0.259995	0.0567331	0.934699	-0.00975232	0.268464	-0.157517	0.14446	0.00816115	0.0630078	0.147399	-0.280001	0.0168986	-0.0263756	-0.204646	-0.0414466	0.00699372	-0.0981635	0.332195	-0.217222	0.0470324	0.00505566	-0.0123543	0.029668	0.218101	-0.036226	-0.0241263	-0.220374	0.203995	0.290155	-0.102053	0.279551	0.158059	-0.089141	-0.158441	-0.110067	0.545656	0.686074	0.585683	0.12366	0.101425	-0.475697
gene-LOC110098443	uncharacterized protein LOC110098443 isoform X1 [Dendrobium catenatum]	--	--	--	-0.543158	-0.624717	-0.544745	-0.791274	-0.678837	-0.546312	-0.710359	-0.495793	-0.119085	-0.0192457	-0.516718	0.68415	-0.27123	0.62318	0.878803	-0.345492	0.548517	-0.360258	-0.607474	0.445079	-0.341896	0.229476	-0.0530402	-0.509624	0.063063	0.571069	0.487008	0.458187	0.403666	-0.356863	0.759758	0.480831	0.432708	0.644471	0.439081	0.57428	-0.531735	-0.499617	-0.0830255	-0.573668	-0.0993649	-0.570649	0.444717	-0.522357	-0.291148
gene-LOC110106877	HMG1/2-like protein [Dendrobium catenatum]	K11296 high mobility group protein B3 | (RefSeq) DNA-binding protein MNB1B-like (A)	GO:0005634,nucleus; GO:0003677,DNA binding	HMG1/2-like protein	-0.605167	-0.637777	-0.158259	-0.62201	-0.288974	-0.356357	-0.556953	-0.169789	0.271295	-0.125087	-0.051839	0.550768	-0.0134383	0.375382	0.741223	-0.127622	0.406373	-0.487657	-0.555038	0.574422	-0.665929	0.536278	-0.494577	-0.592521	-0.402224	0.647847	0.622545	0.50292	0.490819	-0.749749	0.793106	0.544382	0.562642	0.798039	0.559078	0.643363	-0.510627	-0.611106	0.0839863	-0.310001	-0.10538	-0.396211	0.469438	-0.383614	-0.509753
gene-LOC110107768	transcription factor MYBS2-like [Dendrobium catenatum]	K08869 aarF domain-containing kinase | (RefSeq) predicted protein (A)	GO:0005634,nucleus; GO:0003677,DNA binding; GO:0003700,DNA-binding transcription factor activity; GO:0046872,metal ion binding; GO:0045892,negative regulation of transcription, DNA-templated; GO:0009723,response to ethylene; GO:0009739,response to gibberellin; GO:0009744,response to sucrose; GO:0006351,transcription, DNA-templated	MYBS3	0.581908	0.546963	-0.178833	-0.198906	-0.280295	0.0207142	-0.552574	-0.107309	-0.723523	0.351196	-0.355144	-0.2613	-0.299725	-0.238909	-0.159465	-0.160664	-0.0820883	0.637371	0.471566	-0.567666	0.736977	-0.895372	0.762005	0.500122	0.534882	-0.540711	-0.599129	-0.623149	-0.474093	0.733741	-0.422522	-0.651223	-0.776008	-0.585423	-0.7543	-0.623522	0.521223	0.678627	-0.184629	-0.294098	-0.616038	-0.215599	-0.534221	0.229117	0.873506
gene-LOC110111207	NAC domain-containing protein 104-like isoform X1 [Dendrobium catenatum]	K00521 ferric-chelate reductase [EC:1.16.1.7] | (RefSeq) ferric reduction oxidase 7, chloroplastic-like (A)	GO:0005634,nucleus; GO:0003677,DNA binding; GO:0003700,DNA-binding transcription factor activity; GO:0043067,regulation of programmed cell death; GO:0048367,shoot system development; GO:0006351,transcription, DNA-templated; GO:0010089,xylem development	NAC	-0.415341	-0.441768	-0.661029	-0.822445	-0.742014	-0.855801	-0.775778	-0.741669	-0.497886	-0.0758136	-0.506036	0.789787	-0.547184	0.489489	0.881376	-0.670548	0.760289	-0.289646	-0.35798	0.169573	-0.291407	-0.089599	-0.0752311	-0.283434	0.0538154	0.413479	0.305258	0.310814	0.0325946	-0.290283	0.588653	0.302319	0.185713	0.490357	0.228264	0.557248	-0.174055	-0.321905	-0.525501	-0.166313	-0.371194	-0.179007	0.2261	-0.0525367	-0.244914
gene-LOC110113945	bZIP transcription factor 11-like [Dendrobium catenatum]	K09060 plant G-box-binding factor | (RefSeq) G-box-binding factor 1-like (A)	GO:0005634,nucleus; GO:0003677,DNA binding; GO:0003700,DNA-binding transcription factor activity; GO:0046982,protein heterodimerization activity; GO:0006351,transcription, DNA-templated	bZIP	0.529273	0.473092	0.141216	-0.0824911	0.113146	0.444637	0.233303	0.345035	0.0994459	0.779446	0.0391174	-0.221607	-0.193822	0.114558	-0.260847	-0.0214257	-0.0125673	0.56655	0.455051	-0.466765	0.362325	-0.0740039	0.189619	0.547537	0.229494	-0.550443	-0.519167	-0.484411	-0.394948	0.0738121	-0.510188	-0.443087	-0.278897	-0.447448	-0.329118	-0.409073	0.334005	0.433053	-0.0243291	0.203668	-0.0676111	0.317853	-0.520065	0.218518	0.0782719
gene-LOC110094461	probable WRKY transcription factor 53 [Dendrobium catenatum]	K13459 disease resistance protein RPS2 | (RefSeq) disease resistance protein At4g27190 (A)	GO:0005634,nucleus; GO:0003700,DNA-binding transcription factor activity; GO:0043565,sequence-specific DNA binding; GO:0006351,transcription, DNA-templated	WRKY	-0.118291	0.0184094	0.376614	0.243952	0.452444	-0.160188	0.139077	0.112439	0.165809	-0.41354	0.643021	-0.00776661	0.137769	-0.476328	-0.11925	-0.0147181	0.0233465	-0.277834	0.179301	0.0442453	-0.509876	0.165714	-0.700379	-0.0460147	-0.711964	0.108849	0.15988	0.0710737	-0.129584	-0.510959	0.0149429	0.0559936	0.0446957	0.187861	0.078237	0.210568	0.270199	-0.117961	-0.20082	0.733442	-0.207445	0.567995	-0.0238094	0.585892	-0.320759
gene-LOC110095501	BEL1-like homeodomain protein 11 [Dendrobium catenatum]	--	GO:0005634,nucleus; GO:0003700,DNA-binding transcription factor activity; GO:0044212,transcription regulatory region DNA binding; GO:0006351,transcription, DNA-templated	BEL1	-0.38556	-0.356726	-0.497125	-0.461462	-0.509615	-0.804117	-0.567068	-0.676173	-0.499407	-0.362604	-0.314917	0.591655	-0.369626	0.189471	0.613966	-0.527172	0.54117	-0.350408	-0.27404	0.153195	-0.277205	-0.168344	-0.115187	-0.272248	-0.048304	0.378835	0.292392	0.300368	0.00589926	-0.157955	0.459559	0.265723	0.104726	0.383535	0.164371	0.470359	-0.0738798	-0.272236	-0.492011	-0.00174218	-0.304425	-0.0568909	0.233992	0.0869474	-0.148392
gene-LOC110099922	zinc finger protein STAR3-like [Dendrobium catenatum]	K12309 beta-galactosidase [EC:3.2.1.23] | (Kazusa) Lj3g3v0323160.1; - (A)	GO:0005634,nucleus; GO:0003700,DNA-binding transcription factor activity; GO:0046872,metal ion binding; GO:0003676,nucleic acid binding; GO:0006355,regulation of transcription, DNA-templated; GO:0010447,response to acidic pH; GO:0010044,response to aluminum ion; GO:0010200,response to chitin; GO:0006351,transcription, DNA-templated	STOP2	-0.574381	-0.581975	-0.0699678	0.492837	0.0884955	0.0340896	0.729665	-0.0769374	0.496536	-0.543057	-0.0714873	0.110203	0.398109	0.334063	-0.0105504	0.309172	-0.179195	-0.613434	-0.659781	0.598461	-0.300743	0.645474	-0.170742	-0.559757	0.016403	0.522903	0.547734	0.69275	0.630391	-0.0479562	0.339315	0.684343	0.718225	0.350312	0.702039	0.441005	-0.737621	-0.620351	0.354187	-0.182051	1	-0.170309	0.710538	-0.645086	-0.507526
gene-LOC110104566	probable WRKY transcription factor 70 [Dendrobium catenatum]	K13459 disease resistance protein RPS2 | (RefSeq) disease resistance protein At4g27190-like isoform X1 (A)	GO:0005634,nucleus; GO:0003700,DNA-binding transcription factor activity; GO:0043565,sequence-specific DNA binding; GO:0042742,defense response to bacterium; GO:0050832,defense response to fungus; GO:0009864,induced systemic resistance, jasmonic acid mediated signaling pathway; GO:1900056,negative regulation of leaf senescence; GO:0045892,negative regulation of transcription, DNA-templated; GO:00…	WRKY	-0.509064	-0.473787	-0.445509	-0.0902437	-0.26623	-0.65326	0.415779	-0.589058	-0.0174603	-0.283305	-0.16502	0.692376	-0.341833	0.554742	0.446632	-0.518397	0.616874	-0.545184	-0.375351	0.215769	-0.477827	0.405227	-0.44662	-0.242551	-0.0784381	0.397132	0.364219	0.559733	0.0320488	-0.410132	0.305121	0.542235	0.556325	0.385151	0.578823	0.716954	-0.275155	-0.521096	-0.541311	0.534478	0.464777	0.543839	0.370413	0.085957	-0.840503
gene-LOC110105593	transcription factor bHLH118-like [Dendrobium catenatum]	--	GO:0090575,RNA polymerase II transcription factor complex; GO:0003700,DNA-binding transcription factor activity; GO:0046983,protein dimerization activity; GO:0000977,RNA polymerase II regulatory region sequence-specific DNA binding; GO:0050832,defense response to fungus; GO:0006357,regulation of transcription by RNA polymerase II; GO:0006355,regulation of transcription, DNA-templated; GO:0006351,…	bHLH162	-0.0383027	0.0653527	0.421512	-0.0688538	0.406552	-0.0800939	-0.0945538	0.238258	0.253858	-0.0818076	0.673092	0.0489458	0.0396195	-0.380958	0.0245422	-0.0685289	0.146887	-0.13502	0.255573	-0.00527964	-0.56038	0.237173	-0.774808	0.0255248	-0.785928	0.0510463	0.105337	-0.0487974	-0.176331	-0.739956	0.054118	-0.0301554	0.0239991	0.249616	0.0375759	0.193555	0.319662	-0.0713271	-0.183229	0.691802	-0.429933	0.532551	-0.159971	0.607071	-0.367021
gene-LOC110106149	uncharacterized protein LOC110106149 [Dendrobium catenatum]	--	--	--	0.518578	0.610504	0.396159	0.662052	0.511523	0.317097	0.446283	0.29037	-0.1481	-0.0850278	0.393565	-0.582468	0.150504	-0.661352	-0.750491	0.194497	-0.440855	0.345286	0.604677	-0.479127	0.37496	-0.440117	0.138077	0.494315	-0.0152905	-0.537351	-0.486184	-0.468346	-0.465799	0.44509	-0.690427	-0.509385	-0.540909	-0.625839	-0.522814	-0.547811	0.600601	0.530709	-0.0718023	0.519566	-0.10124	0.501928	-0.45136	0.590867	0.419422
gene-LOC110107212	protein TIFY 10c-like [Dendrobium catenatum]	K13464 jasmonate ZIM domain-containing protein | (RefSeq) protein TIFY 10c-like (A)	GO:0005829,cytosol; GO:0005634,nucleus; GO:0003714,transcription corepressor activity; GO:0006952,defense response; GO:1903507,negative regulation of nucleic acid-templated transcription; GO:0031347,regulation of defense response; GO:2000022,regulation of jasmonic acid mediated signaling pathway; GO:0006355,regulation of transcription, DNA-templated; GO:0009611,response to wounding; GO:0006351,tr…	JAZ8	-0.396763	-0.356094	-0.401069	0.0352996	-0.197761	-0.567433	0.533442	-0.538522	-0.045156	-0.256128	-0.143364	0.579374	-0.324657	0.48309	0.299163	-0.477951	0.528714	-0.455234	-0.274157	0.115926	-0.358752	0.322262	-0.362176	-0.135745	-0.0113462	0.277475	0.251995	0.468012	-0.0494398	-0.278707	0.156496	0.444303	0.460206	0.23884	0.481576	0.594874	-0.187762	-0.41144	-0.539057	0.589942	0.496539	0.614968	0.286334	0.148398	-0.75192
gene-LOC110107876	NAC transcription factor 29 [Dendrobium catenatum]	K00521 ferric-chelate reductase [EC:1.16.1.7] | (RefSeq) ferric reduction oxidase 7, chloroplastic-like (A)	GO:0005634,nucleus; GO:0003677,DNA binding; GO:0003700,DNA-binding transcription factor activity; GO:0009793,embryo development ending in seed dormancy; GO:0009908,flower development; GO:0009835,fruit ripening; GO:0010150,leaf senescence; GO:0009825,multidimensional cell growth; GO:0006351,transcription, DNA-templated	NAC	-0.573554	-0.534035	-0.442565	0.0836414	-0.239745	-0.622895	0.489529	-0.601774	-0.0144344	-0.476654	-0.200935	0.608847	-0.20476	0.493067	0.362854	-0.390767	0.466388	-0.626499	-0.47566	0.310528	-0.431124	0.388211	-0.35389	-0.345494	-0.0208581	0.466292	0.433394	0.642524	0.157539	-0.251979	0.333462	0.610939	0.586933	0.37915	0.615003	0.698093	-0.380949	-0.566966	-0.421177	0.394291	0.605469	0.399389	0.496402	-0.0565713	-0.749127
gene-LOC110108340	ethylene-responsive transcription factor 2-like [Dendrobium catenatum]	K09286 EREBP-like factor | (RefSeq) ethylene-responsive transcription factor 2-like (A)	GO:0005634,nucleus; GO:0003677,DNA binding; GO:0003700,DNA-binding transcription factor activity; GO:0006952,defense response; GO:0009873,ethylene-activated signaling pathway; GO:0009835,fruit ripening; GO:0006351,transcription, DNA-templated	ERF1	-0.53864	-0.523304	-0.562123	-0.184943	-0.394267	-0.714763	0.347602	-0.679752	-0.0832761	-0.245533	-0.300868	0.769702	-0.409363	0.670361	0.540153	-0.579056	0.683935	-0.544326	-0.439683	0.229465	-0.43791	0.381324	-0.360874	-0.266282	0.0266731	0.425146	0.375547	0.589554	0.0555722	-0.363915	0.356251	0.572307	0.57717	0.404866	0.599311	0.747288	-0.334845	-0.542562	-0.566068	0.428472	0.479425	0.460156	0.403542	-0.000654651	-0.830706
gene-LOC110109979	zinc-finger homeodomain protein 4-like [Dendrobium catenatum]	K15777 4,5-DOPA dioxygenase extradiol [EC:1.13.11.-] | (RefSeq) uncharacterized protein LOC110630336 (A)	GO:0005634,nucleus; GO:0003677,DNA binding; GO:0046872,metal ion binding; GO:0042803,protein homodimerization activity; GO:0048574,long-day photoperiodism, flowering; GO:0006355,regulation of transcription, DNA-templated; GO:0006351,transcription, DNA-templated	ZHD4	0.199776	0.104128	-0.0066274	0.242133	-0.0480959	0.50304	0.12054	0.219516	0.0508698	0.163659	-0.332618	-0.411582	0.267212	0.064188	-0.308673	0.43089	-0.491355	0.27261	-0.0949203	0.00885841	0.560578	-0.151712	0.686709	0.0224095	0.563207	-0.167081	-0.167244	-0.126419	0.23776	0.664062	-0.17307	-0.122702	-0.120049	-0.319521	-0.155894	-0.43186	-0.238751	0.192028	0.529771	-0.740739	0.336848	-0.624865	0.0445882	-0.600561	0.520129
gene-LOC110110981	uncharacterized protein LOC110110981 isoform X1 [Dendrobium catenatum]	K14491 two-component response regulator ARR-B family | (RefSeq) two-component response regulator ORR22-like (A)	--	--	0.403043	0.3154	-0.0501695	-0.402661	-0.145236	0.260662	-0.104571	0.177825	-0.00736942	0.821526	-0.157951	-0.0104096	-0.317824	0.294033	0.0396111	-0.156904	0.17469	0.512211	0.301392	-0.369008	0.302507	-0.0816588	0.229136	0.421025	0.279014	-0.405991	-0.40879	-0.399164	-0.304633	-0.00492306	-0.279261	-0.350432	-0.213441	-0.269813	-0.259627	-0.273133	0.21263	0.331026	-0.0677104	-0.0255309	-0.201028	0.0919808	-0.430654	0.0716417	0.067036
gene-LOC110111459	NAC domain-containing protein 68-like [Dendrobium catenatum]	K00521 ferric-chelate reductase [EC:1.16.1.7] | (RefSeq) ferric reduction oxidase 7, chloroplastic-like (A)	GO:0005634,nucleus; GO:0003677,DNA binding; GO:0006355,regulation of transcription, DNA-templated; GO:0006351,transcription, DNA-templated	NAC	-0.430851	-0.433711	-0.245959	0.274917	-0.0519764	-0.177262	0.772319	-0.262949	0.291307	-0.254496	-0.142235	0.334812	0.0055694	0.518485	0.106996	-0.0831079	0.182758	-0.468229	-0.446369	0.309998	-0.27012	0.541563	-0.2261	-0.277985	0.0890253	0.330524	0.336423	0.552638	0.263433	-0.147298	0.170622	0.545972	0.616038	0.229653	0.604105	0.485377	-0.479094	-0.490083	-0.0793647	0.226651	0.8606	0.282272	0.459102	-0.281665	-0.685836
gene-LOC110112193	myb-related protein 308-like [Dendrobium catenatum]	K09422 transcription factor MYB, plant | (RefSeq) myb-related protein 308-like (A)	GO:0005634,nucleus; GO:0003677,DNA binding; GO:0006355,regulation of transcription, DNA-templated; GO:0006351,transcription, DNA-templated	Myb-related	0.359197	0.319484	-0.645659	-0.36547	-0.642564	-0.463926	-0.382279	-0.622542	-0.957901	0.301574	-0.689861	0.222333	-0.682397	0.22518	0.170581	-0.619262	0.387978	0.427434	0.275776	-0.563939	0.643338	-0.839111	0.728178	0.45865	0.739563	-0.396188	-0.504627	-0.361546	-0.562737	0.688594	-0.304491	-0.408038	-0.549819	-0.474169	-0.510738	-0.257505	0.40182	0.470186	-0.6377	-0.0595586	-0.372551	0.0776584	-0.3862	0.267265	0.486336
gene-LOC110093051	LOW QUALITY PROTEIN: auxin-responsive protein IAA33 [Dendrobium catenatum]	K14484 auxin-responsive protein IAA | (RefSeq) auxin-responsive protein IAA20-like (A)	GO:0005634,nucleus; GO:0003700,DNA-binding transcription factor activity; GO:0009734,auxin-activated signaling pathway; GO:0009733,response to auxin; GO:0006351,transcription, DNA-templated	IAA33	-0.446003	-0.500615	-0.598372	-0.719298	-0.718478	-0.66291	-0.826094	-0.618509	-0.403054	-0.155167	-0.566825	0.617355	-0.322689	0.436342	0.797993	-0.408913	0.507162	-0.293842	-0.489509	0.313154	-0.188338	-0.0784264	0.106326	-0.419938	0.146	0.478287	0.374924	0.348406	0.263095	-0.113602	0.656548	0.342096	0.207534	0.497369	0.240075	0.4516	-0.355208	-0.345775	-0.20927	-0.552095	-0.264881	-0.559817	0.354432	-0.368708	-0.0424408
gene-LOC110099657	Protein SHORT-ROOT 1 [Dendrobium catenatum]	K14494 DELLA protein | (RefSeq) hypothetical protein (A)	GO:0005634,nucleus; GO:0003700,DNA-binding transcription factor activity; GO:0043565,sequence-specific DNA binding; GO:0008356,asymmetric cell division; GO:0055072,iron ion homeostasis; GO:0048366,leaf development; GO:0045930,negative regulation of mitotic cell cycle; GO:0009956,radial pattern formation; GO:0006355,regulation of transcription, DNA-templated; GO:0006351,transcription, DNA-templated	SHR2	-0.047935	-0.113276	0.268052	0.417814	0.226847	0.630872	0.232028	0.44278	0.455434	-0.113501	-0.0178403	-0.479101	0.609149	-0.0780824	-0.342254	0.712967	-0.666541	-0.0141165	-0.286621	0.338302	0.206164	0.225136	0.321619	-0.275606	0.177713	0.103298	0.146518	0.110424	0.551908	0.33908	0.051383	0.127237	0.161259	-0.0294318	0.11799	-0.251299	-0.462323	-0.086171	0.817319	-0.744671	0.490724	-0.714893	0.299709	-0.742804	0.300892
gene-LOC110100649	Transcription factor bHLH62 [Dendrobium catenatum]	K18878 BHLH transcription factor Upa20 | (RefSeq) Upa20; transcription factor bHLH137-like (A)	GO:0005634,nucleus; GO:0003677,DNA binding; GO:0003700,DNA-binding transcription factor activity; GO:0046983,protein dimerization activity; GO:0006355,regulation of transcription, DNA-templated; GO:0006351,transcription, DNA-templated	bHLH62	0.525791	0.484184	0.515128	0.151854	0.3458	0.768505	-0.27968	0.689789	0.148619	0.344938	0.221043	-0.741105	0.395614	-0.528233	-0.510396	0.589072	-0.666473	0.55815	0.379464	-0.204465	0.466904	-0.301456	0.409087	0.256394	0.0623226	-0.41945	-0.370463	-0.55795	-0.00613004	0.369166	-0.344839	-0.530996	-0.503711	-0.399637	-0.538914	-0.732279	0.242569	0.509147	0.614444	-0.505467	-0.36193	-0.504973	-0.371518	-0.119359	0.775113
gene-LOC110103125	cyclic dof factor 4-like [Dendrobium catenatum]	K16222 Dof zinc finger protein DOF5.5 | (RefSeq) CDF1; cycling DOF factor 1 (A)	GO:0005634,nucleus; GO:0003677,DNA binding; GO:0046872,metal ion binding; GO:0006355,regulation of transcription, DNA-templated; GO:0006351,transcription, DNA-templated	Dof5	-0.385465	-0.374876	-0.490737	-0.600992	-0.555023	-0.77611	-0.729713	-0.634513	-0.473795	-0.271917	-0.333709	0.608435	-0.37518	0.218772	0.69553	-0.515976	0.562243	-0.314884	-0.291764	0.180644	-0.293704	-0.151041	-0.110608	-0.297548	-0.0668346	0.398164	0.308537	0.276996	0.0462654	-0.222677	0.527831	0.25469	0.103812	0.440186	0.157087	0.46605	-0.10058	-0.275437	-0.434625	-0.121097	-0.403987	-0.178773	0.223863	0.0240774	-0.119336
gene-LOC110104876	ethylene-responsive transcription factor 1B-like [Dendrobium catenatum]	K14516 ethylene-responsive transcription factor 1 | (RefSeq) ethylene-responsive transcription factor 1B-like (A)	GO:0005634,nucleus; GO:0003677,DNA binding; GO:0003700,DNA-binding transcription factor activity; GO:0006952,defense response; GO:0009873,ethylene-activated signaling pathway; GO:0009867,jasmonic acid mediated signaling pathway; GO:0006351,transcription, DNA-templated	ERF1B	-0.534292	-0.557427	-0.438664	0.0547148	-0.268269	-0.364261	0.595835	-0.447262	0.182198	-0.229969	-0.318999	0.536778	-0.135599	0.700992	0.337341	-0.241266	0.370974	-0.52595	-0.563511	0.36073	-0.311392	0.537026	-0.19882	-0.352303	0.159864	0.432088	0.408973	0.638136	0.295943	-0.193137	0.320543	0.63275	0.683457	0.345289	0.67672	0.618405	-0.56465	-0.576324	-0.181954	0.126668	0.815987	0.1956	0.529046	-0.360072	-0.747423
gene-LOC110105177	BTB/POZ and TAZ domain-containing protein 1-like [Dendrobium catenatum]	K10523 speckle-type POZ protein | (RefSeq) hypothetical protein (A)	GO:0005737,cytoplasm; GO:0005634,nucleus; GO:0019005,SCF ubiquitin ligase complex; GO:0005516,calmodulin binding; GO:0004402,histone acetyltransferase activity; GO:0003712,transcription coregulator activity; GO:0031625,ubiquitin protein ligase binding; GO:0008270,zinc ion binding; GO:0009553,embryo sac development; GO:0009555,pollen development; GO:0043161,proteasome-mediated ubiquitin-dependent …	BTB/POZ	0.0846348	0.0461364	-0.558702	0.0981505	-0.379831	-0.265126	0.555587	-0.502776	-0.38046	0.16803	-0.554173	0.264416	-0.451017	0.543386	0.00541061	-0.422844	0.304709	0.0881613	-0.0192329	-0.287089	0.391708	-0.184985	0.423891	0.269071	0.683305	-0.202277	-0.25497	0.0462325	-0.285488	0.482027	-0.294857	0.0132951	0.0143621	-0.346994	0.0172839	0.0329379	-0.00700124	0.0852255	-0.462075	0.210949	0.508871	0.388105	-0.0416225	0.011442	-0.144406
gene-LOC110108288	uncharacterized protein LOC110108288 [Dendrobium catenatum]	--	--	--	-0.406903	-0.501553	-0.591588	-0.742367	-0.736761	-0.493114	-0.776937	-0.514919	-0.289575	0.00880295	-0.641792	0.560636	-0.279763	0.554944	0.776128	-0.311721	0.439849	-0.214848	-0.532298	0.334065	-0.0992478	-0.0026844	0.217193	-0.414368	0.264444	0.444785	0.34717	0.329015	0.342313	-0.0649316	0.640242	0.339155	0.249519	0.465015	0.260325	0.384544	-0.458197	-0.33557	-0.0556167	-0.730092	-0.152025	-0.697587	0.361678	-0.554913	-0.0187817
gene-LOC110111426	probable WRKY transcription factor 40 isoform X1 [Dendrobium catenatum]	K18834 WRKY transcription factor 1 | (RefSeq) WRKY transcription factor 1 (A)	GO:0005634,nucleus; GO:0003700,DNA-binding transcription factor activity; GO:0043565,sequence-specific DNA binding; GO:0009617,response to bacterium; GO:0010200,response to chitin; GO:0009620,response to fungus; GO:0006351,transcription, DNA-templated	WRKY	-0.258246	-0.198007	-0.307417	-0.162315	-0.157395	-0.607171	0.293503	-0.474203	-0.117337	-0.0908915	0.00963613	0.593885	-0.450278	0.348752	0.346438	-0.601971	0.647376	-0.317589	-0.0486898	-0.0440937	-0.416751	0.219951	-0.499727	0.0195565	-0.189331	0.1551	0.132853	0.27522	-0.25909	-0.463799	0.0957586	0.261689	0.28833	0.220086	0.315	0.539664	0.0721735	-0.271748	-0.688347	0.789224	0.121535	0.779447	0.0575523	0.450203	-0.724722
gene-LOC110114282	ethylene-responsive transcription factor ERF039-like [Dendrobium catenatum]	K09286 EREBP-like factor | (RefSeq) dehydration-responsive element-binding protein 3-like (A)	GO:0005634,nucleus; GO:0003700,DNA-binding transcription factor activity; GO:0044212,transcription regulatory region DNA binding; GO:0009873,ethylene-activated signaling pathway; GO:0006351,transcription, DNA-templated	ERF034	0.590893	0.504435	0.116915	0.219176	0.0797673	0.653754	0.218199	0.377393	-0.0300222	0.563089	-0.192798	-0.547118	0.0742965	-0.039683	-0.511444	0.308514	-0.444312	0.639326	0.342335	-0.400374	0.753511	-0.34014	0.712679	0.459738	0.590088	-0.577013	-0.558984	-0.511091	-0.184695	0.685082	-0.571555	-0.497224	-0.429238	-0.651939	-0.475601	-0.702321	0.18098	0.548562	0.327441	-0.364896	0.107063	-0.214305	-0.394039	-0.177516	0.597996
[truncated: 55 more columns]
